# Supplementary material for: Biofilms of the non-tuberculous Mycobacterium chelonae form an extracellular matrix and display distinct expression patterns
Source: Cell Surf. 2020 Aug 5;6:100043. doi: 10.1016/j.tcsw.2020.100043 (PMC7421604; doi:10.1016/j.tcsw.2020.100043)
Supplement: Supplementary data 1 [file mmc1.xlsx]

## Sheet: Peak assignments
Peak (1/cm)	Assignment	Reference
726	Ring breathing of adenine	(Kuhar et al., 2018)
788	C5'-OPO-C3' phosohodiester bands in DNA	(Talari et al., 2015)
791	Pyrimidine	(Talari et al., 2015)
807	Stretching O-P-O	(Kuhar et al., 2018)
800-1050	Lipids VI: bending (CH), skeletal (COO), assimetric stretching N+(CH3)3	(Kuhar et al., 2018)
855-856	Proline, hydroxyproline, tyrosine	(Talari et al., 2015)
941	α(1→6) glycosidic linkage	(Wiercigroch et al., 2017)
1003	Phenylalanine	(Kuhar et al., 2018)
1010	Tryptophan	(Kuhar et al., 2018)
1060-1095	PO- stretching DNA, RNA. C-O, C-C stretching carbohydrates.	(Talari et al., 2015)
1099	Simmetric stretchin PO4 in DNA	(Kuhar et al., 2018)
1131	Simmetric stretching in glycosidic linkage	(Wiercigroch et al., 2017)
1200-1300	Amide III in proteins	(Talari et al., 2015)
1200-1500	Carbohydrates III: deformation CH/CH2	(Kuhar et al., 2018)
1400-1500	Lipids IV: bending (CH), skeletal (COO), assimetric stretching N+(CH3)3	(Kuhar et al., 2018)
1630-1680	Amide I	(Kuhar et al., 2018)

## Sheet: PC 1
Raman shift (cm-1)	Contribution to PC1	Intensity in BF t1 (A.U.)	Intensity in BF t2 (A.U.)	Intensity in planktonic (A.U.)
1004.02832	0.0523143	0.044795	0.00140739	0.0429459
1010.83789	0.0523018	0.00876531	0.0322294	0.00742559
1009.70313	0.0522859	0.0106116	0.0354181	0.00868206
1005.16309	0.0519547	0.0424269	0.00379194	0.0392776
1002.8916	0.0518708	0.0364619	0.00120871	0.0331129
1471.13281	0.0518457	0.0542578	0.07492	0.052545
1472.16797	0.0518295	0.0500691	0.0711281	0.0481806
1011.97168	0.0517961	0.0081925	0.0228884	0.00649176
1470.09766	0.051612	0.0594009	0.08003	0.0575912
1473.20313	0.0515118	0.0468041	0.066391	0.046875
1001.75586	0.0514413	0.0243	8.25e-05	0.0214074
1469.06152	0.0514202	0.0642288	0.0825829	0.0636415
1008.56934	0.0513992	0.01342	0.02899	0.00969735
1474.23828	0.0513383	0.0439316	0.0612294	0.0433835
1245.69727	0.0511912	0.0404381	0.0303542	0.0407679
1251.10547	0.0511785	0.0424147	0.0341281	0.0431988
1468.02637	0.0510334	0.0690706	0.0884419	0.0692647
1475.27344	0.0509773	0.0407103	0.0560055	0.0390962
1247.86133	0.0509175	0.0409581	0.0312987	0.0414147
1255.42871	0.0508637	0.0453506	0.0364239	0.0476879
1241.36621	0.0507333	0.0385378	0.0281448	0.0380344
1243.53223	0.0506625	0.0391403	0.0292632	0.0386556
1246.7793	0.0506298	0.0400856	0.0316258	0.0408479
1254.34766	0.0505287	0.0442547	0.0352397	0.0469968
1256.50879	0.0505229	0.0463378	0.0373439	0.0486724
1240.2832	0.0505011	0.0373534	0.0263255	0.036185
1237.03125	0.0504351	0.0364491	0.0238739	0.03459
1436.85156	0.0504081	0.0941747	0.0557984	0.0863621
1437.89356	0.0503985	0.100988	0.0652332	0.0948841
1252.18652	0.0503648	0.0436306	0.0344794	0.0459429
1466.99023	0.0503488	0.0742975	0.0905968	0.0734759
1476.30762	0.0503094	0.0384128	0.0512461	0.0386115
1248.94336	0.0502432	0.0412503	0.032399	0.0413129
726.10059	0.0502052	0.00783281	0.00141152	0.00943794
1477.3418	0.0501784	0.0357256	0.0467932	0.0346506
1465.95313	0.0501607	0.0788316	0.0937503	0.0754056
1006.29883	0.0501556	0.0316547	0.0091971	0.0268121
1435.80957	0.0500789	0.0877466	0.0471981	0.0780247
1250.02441	0.0500455	0.0416325	0.0332674	0.0426359
727.30078	0.0500384	0.0077475	0.00163781	0.00983147
778.66602	0.0499955	0.0068175	-0.000527732	0.00798735
1253.26758	0.0499597	0.0438497	0.0350871	0.0466594
1235.94727	0.0499237	0.0352881	0.0235445	0.0329962
1438.93555	0.0498028	0.106458	0.0743642	0.100514
728.50195	0.0497515	0.00825281	0.00247874	0.00971118
1244.61523	0.049686	0.0393119	0.0296039	0.0393171
867.00391	0.0496379	0.00269412	0.00969065	0.00316294
862.33203	0.0495506	0.00534438	0.0119448	0.00575412
863.5	0.0495404	0.00431688	0.0114155	0.00483235
1310.21973	0.0495222	0.0898894	0.102803	0.0899938
1464.91699	0.0494732	0.0836816	0.0974887	0.0789
1478.37598	0.0494168	0.0338584	0.04423	0.0332182
1000.61914	0.0494032	0.0130437	-0.000776635	0.0100862
723.69727	0.0493988	0.00662562	0.00101998	0.00832353
1030.08301	0.049352	0.00654625	-0.000217181	0.00620206
874.00391	0.0493479	-0.00051815	0.00554129	-0.00134274
1311.28809	0.0493074	0.0880581	0.101544	0.0886188
1242.44922	0.0492465	0.0383034	0.0291132	0.0371568
859.99414	0.0492424	0.0065975	0.0137652	0.00616118
1309.15137	0.049235	0.0911462	0.103643	0.0901794
1312.35644	0.0491951	0.0866538	0.101435	0.0885847
1434.7666	0.0491197	0.0776309	0.0391397	0.0661609
1479.40918	0.0490965	0.03152	0.0413042	0.0314591
1239.19922	0.0490631	0.0369963	0.0253339	0.0347659
1238.11523	0.0490001	0.0363644	0.0254632	0.0339356
777.47754	0.048942	0.00477906	-0.00149187	0.00455265
779.85449	0.0489201	0.00821125	0.000660329	0.0101079
1573.65723	0.0488581	0.007165	0.00102797	0.00752294
1031.21289	0.0488308	0.00786906	0.000986097	0.00710529
865.83594	0.0488199	0.00359906	0.00979258	0.00438118
875.16895	0.0487453	-0.000183875	0.00525032	0.000200719
1013.10547	0.048676	0.00734094	0.0135426	0.00590147
864.66895	0.0486036	0.00416281	0.0108361	0.00521235
980.11914	0.048564	3.70156e-05	0.00578903	0.000405812
1463.87988	0.0484831	0.0867678	0.100989	0.0792782
1576.70215	0.0484611	0.00762875	0.00168676	0.00867206
1575.6875	0.0483459	0.00802906	0.00200013	0.00940912
858.8252	0.0483235	0.00729313	0.0138013	0.00787735
1257.58789	0.0482228	0.0460006	0.0397529	0.0485309
724.89941	0.0481434	0.00726062	0.00169013	0.00906529
1433.72363	0.0481139	0.0702644	0.0329174	0.0572347
1577.7168	0.0480902	0.00727437	0.002101	0.00818529
1574.67285	0.0480643	0.0078625	0.00227688	0.00807029
1480.44336	0.0480435	0.0298103	0.0374452	0.0285862
1308.08203	0.0479401	0.0929519	0.103228	0.0922579
1059.37402	0.0479224	0.014025	0.00714161	0.0178753
1019.90332	0.0478589	-0.000230134	0.0044771	-0.000903456
1039.11426	0.0478015	0.00173026	0.00746323	0.00130753
857.65527	0.0477555	0.00770219	0.0145632	0.00892618
1481.47656	0.0477117	0.027905	0.0349597	0.0274371
1258.66797	0.0476885	0.0468316	0.0411777	0.0493579
1037.98633	0.0474876	0.00254069	0.00728323	0.00141143
1054.87891	0.0474779	0.00750281	0.00248713	0.00902529
872.83789	0.0474778	-8.15e-05	0.00522935	0.0002725
1060.49707	0.0474766	0.0168359	0.00899452	0.0227409
1141.81348	0.0474543	0.000367091	0.00656516	0.00156146
1571.62598	0.0474344	0.00609719	8.36903e-05	0.00551441
1569.59473	0.0474001	0.00577937	0.000222135	0.00507382
861.16309	0.047338	0.00659562	0.0116897	0.007185
1307.01269	0.047329	0.0939753	0.102692	0.0926415

## Sheet: PC 2
Raman shift (cm-1)	Contribution to P2	Intensity in BF t1 (A.U.)	Intensity in BF t2 (A.U.)	Intensity in planktonic (A.U.)
1334.73633	0.0643017	0.0589869	0.068719	0.0765565
1347.48047	0.0642738	0.0427647	0.0534474	0.0603624
1343.23633	0.0642597	0.0501284	0.0588535	0.0683526
1346.41992	0.0642497	0.0439494	0.05423	0.0620244
1336.86231	0.0642107	0.0572316	0.0671568	0.0753065
1335.79981	0.0639991	0.0579612	0.0670245	0.0758238
1342.17481	0.0639227	0.0512053	0.0591668	0.0699315
1350.66211	0.063897	0.03875	0.0500658	0.0560079
1332.60938	0.0638834	0.061325	0.0703748	0.0775409
1349.60156	0.0638777	0.0400384	0.0519735	0.0573753
1333.67285	0.0638743	0.0601597	0.0689945	0.0773476
1345.35938	0.063874	0.0465816	0.0549771	0.0644182
1329.41699	0.0638579	0.0646534	0.0734268	0.0801288
1353.84082	0.063836	0.0348031	0.0458932	0.0517418
1338.98828	0.0638319	0.0541375	0.0633819	0.0714085
1340.05078	0.0638304	0.0534419	0.0614742	0.0719215
1341.11231	0.063821	0.0521919	0.0602681	0.0712418
1330.48144	0.0637015	0.0630544	0.0733826	0.0789541
1331.54492	0.063665	0.0630922	0.0708213	0.0794115
1348.54102	0.0636133	0.0410147	0.0526374	0.0578412
1078.43359	0.0635784	0.0335787	0.0276765	0.0226329
1351.72168	0.0634988	0.0366103	0.0481181	0.0531935
1337.92578	0.063431	0.0569053	0.0643835	0.0759879
1327.28711	0.0632098	0.0659694	0.0754465	0.0808821
1359.13477	0.0631941	0.0316738	0.0419716	0.0463159
1358.07715	0.0631619	0.0317288	0.0422016	0.046335
1079.55176	0.0631463	0.033915	0.0277513	0.0229829
1360.19336	0.063022	0.0307406	0.0407448	0.0450806
1357.01856	0.0628403	0.0319231	0.0430445	0.0468856
1328.35254	0.0626332	0.0648381	0.0752139	0.0793159
1081.78906	0.0625876	0.03614	0.0312716	0.0251256
1344.29785	0.0625058	0.0487728	0.0548816	0.0668426
1080.6709	0.062491	0.0349953	0.0294729	0.0238306
1076.19434	0.0624787	0.0304978	0.0250716	0.0191403
1352.78125	0.0624182	0.035525	0.0475635	0.0509412
1075.07519	0.062366	0.0285703	0.0232739	0.0184553
1077.31445	0.0622716	0.0315794	0.0272474	0.0203306
1082.90723	0.06218	0.0372938	0.0327539	0.0267329
1354.90039	0.0621041	0.0338084	0.0459784	0.0490412
1443.10156	0.0620751	0.115216	0.106675	0.0939579
1362.30859	0.0620745	0.0293941	0.038851	0.0416888
1325.15723	0.061599	0.0689953	0.0793155	0.0823144
1355.95898	0.0613563	0.0328628	0.045019	0.0473918
1361.25098	0.0612889	0.0295684	0.0400265	0.0424038
1326.22266	0.0611047	0.0667372	0.0788587	0.0814079
1131.85938	0.0606716	0.0148825	0.0212416	0.0301129
1365.48047	0.0605878	0.0274669	0.0376477	0.0392829
1452.46289	0.0605443	0.117394	0.111397	0.0902824
1657.27344	0.0600364	0.0587941	0.0483332	0.0448071
1442.06055	0.0600253	0.114502	0.0999235	0.0962315
1215.30176	0.0598555	0.0158287	0.012041	0.00951206
1363.36621	0.059769	0.0284381	0.0390084	0.0400176
1658.27344	0.0594676	0.0592191	0.0517781	0.0476141
1369.70703	0.0594378	0.02374	0.0328868	0.0341326
1130.75195	0.0593732	0.0167878	0.0224268	0.0359809
1084.02539	0.0592176	0.0371972	0.0346948	0.0264279
1444.14258	0.0589783	0.115594	0.111562	0.0911412
1366.53711	0.0588426	0.0262944	0.0354687	0.0364624
1214.21289	0.0587322	0.0153284	0.0126435	0.00953441
1085.14258	0.0583141	0.0370844	0.0343874	0.026815
1129.64453	0.0582522	0.0186925	0.022921	0.0369053
1670.25488	0.0582371	0.0440581	0.0416955	0.0348994
1370.76269	0.0581985	0.0232666	0.033209	0.0336518
1324.0918	0.0581231	0.0693881	0.0825871	0.0830274
1382.36426	0.058122	0.0103841	0.0169235	0.0176253
1453.50195	0.0581201	0.115398	0.112124	0.0895006
1278.06152	0.0580406	0.0478844	0.0499839	0.0542971
1669.25684	0.0579567	0.0453412	0.0430297	0.0361244
1372.87402	0.0578556	0.0202991	0.0296639	0.0298379
1073.95508	0.0578544	0.0267525	0.0246639	0.0170171
1450.38379	0.0576552	0.1174	0.114367	0.0890512
1132.96582	0.0576542	0.0115937	0.0216829	0.0232785
1673.24512	0.0574732	0.0393847	0.0361248	0.0323538
1276.98633	0.0574292	0.0471613	0.0501561	0.0536597
1364.42383	0.0574163	0.0274984	0.0382035	0.0383121
1213.12305	0.0573297	0.0147531	0.0122523	0.00893588
791.7207	0.0572745	0.00356437	0.00643323	0.00887529
1454.54004	0.0572332	0.114069	0.11192	0.08978
1671.25195	0.0571758	0.0421681	0.0396697	0.0338076
1323.02539	0.0571159	0.0710016	0.0833387	0.0834312
1221.83008	0.0570759	0.0213509	0.0144513	0.0135788
1451.42285	0.0570698	0.118064	0.11569	0.0903182
1667.26172	0.0570476	0.0485325	0.0465242	0.0390765
1367.59375	0.0570339	0.0252669	0.0350794	0.0351197
1216.39063	0.0570327	0.0171072	0.0129258	0.0114018
1086.25977	0.0569639	0.0366853	0.0351555	0.0269138
1279.13672	0.0568893	0.0477053	0.04968	0.0542585
790.53516	0.05688	0.00456	0.00677935	0.0110356
1320.89356	0.0567827	0.0745206	0.0868784	0.0865268
1446.22363	0.0567329	0.117458	0.115582	0.09091
1676.23535	0.0567166	0.0330234	0.0300452	0.0268418
1674.24219	0.0566035	0.0378209	0.0338984	0.0316674
1374.98438	0.0564957	0.0176244	0.0279961	0.0275218
1275.91016	0.0563388	0.0479006	0.0510471	0.0537382
1218.56738	0.0562647	0.0181975	0.011469	0.0112385
1373.92969	0.0562481	0.0184756	0.0282971	0.0280329
1384.4707	0.0560832	0.00856	0.0139332	0.0144576
1220.74316	0.0560294	0.0197875	0.0125487	0.0118647
1656.27344	0.0559962	0.0590628	0.0435855	0.0438771
1677.23144	0.0558767	0.0321669	0.02863	0.0267779

## Sheet: PC 3
Raman shift (cm-1)	Contribution to PC3	Intensity in BF t1 (A.U.)	Intensity in BF t2 (A.U.)	Intensity in planktonic (A.U.)
1100.76367	0.139299	0.0296094	0.030449	0.0315144
1099.64941	0.136126	0.0306369	0.0317697	0.0327391
1101.87695	0.128855	0.0295703	0.0295677	0.0319159
1097.41992	0.123841	0.0315631	0.0331952	0.0313729
1098.53516	0.122517	0.0314841	0.0335606	0.0326574
1111.8916	0.120876	0.0230528	0.0248329	0.025605
1104.10449	0.115452	0.0286819	0.0282835	0.0312097
1108.55566	0.113016	0.0256703	0.025651	0.0284312
1105.21777	0.112422	0.0283862	0.0268432	0.0300962
1110.7793	0.110892	0.0239672	0.0252155	0.0266212
1107.44336	0.103689	0.0263028	0.0257294	0.0289265
1102.99121	0.103275	0.0296566	0.0281129	0.0319888
1113.00293	0.101713	0.0223772	0.0246023	0.0253835
1115.22461	0.100767	0.0215716	0.0241955	0.0244776
1114.11328	0.100747	0.0222919	0.0245026	0.0254874
1109.66797	0.100685	0.0251087	0.0257987	0.0276738
1303.80469	0.0984084	0.0954675	0.0942245	0.0954774
1106.33008	0.0970777	0.0275709	0.0257684	0.0298024
1096.30566	0.0930396	0.0319597	0.0346248	0.0308529
1486.64063	0.0925736	0.0206525	0.0226477	0.0226826
1304.87402	0.0920567	0.09503	0.0974097	0.0932488
1118.55566	0.088586	0.0216469	0.0228426	0.0254112
1549.2334	0.0851127	-0.000596641	-0.00138786	-0.000573453
1541.06738	0.0826907	-0.00229183	-0.00179816	-0.000422479
1544.13086	0.0821689	-0.00177367	-0.00221193	-0.0010755
1122.99414	0.0812621	0.0232369	0.0225829	0.0262929
1484.57617	0.079041	0.0241831	0.0278358	0.0266418
1117.44531	0.0783462	0.0219019	0.0229755	0.0260259
1119.66602	0.0776499	0.0221394	0.0228713	0.0260738
945.76367	0.0770311	-0.00128469	-0.0011841	-0.0010884
1538.00195	0.0758136	-0.00346694	-0.00194525	-0.00309029
1302.73438	0.0757433	0.0953538	0.0902732	0.0966547
1116.33496	0.0750952	0.0220366	0.0235965	0.0262918
1485.6084	0.0739828	0.0223041	0.0253003	0.0240815
638.85938	0.0735578	0.000267906	0.000373791	0.000515994
1121.88477	0.0735071	0.0233366	0.0223587	0.0263538
1482.50977	0.0732383	0.0273366	0.0320726	0.0284688
1540.0459	0.0721365	-0.00319159	-0.00273187	-0.00218834
1535.95703	0.0686707	-0.00297928	-0.00208335	-0.00130825
1483.54297	0.0682497	0.0254562	0.0303535	0.0273656
848.29004	0.0676892	0.00518281	0.00547097	0.00728029
850.63281	0.0662138	0.00722781	0.00839258	0.00983735
1530.84082	0.0652004	-0.00289735	-0.00217387	-0.00225809
1532.88769	0.0642843	-0.00304281	-0.00229049	-0.00186071
1183.625	0.0639515	-0.001155	-0.000288945	-0.00068
1120.77539	0.0639358	0.0225153	0.02165	0.0255618
807.10547	0.0632242	0.000299538	0.000236529	0.00347803
694.77441	0.0631917	0.00128272	0.00158661	0.00154206
1534.93359	0.062673	-0.0034876	-0.00307206	-0.0025105
1676.23535	0.0622545	0.0330234	0.0300452	0.0268418
852.97461	0.0621677	0.00876906	0.0112948	0.0108188
1545.15234	0.0618332	-0.002344	-0.00322032	-0.00239483
1487.67285	0.0615635	0.0190831	0.0225581	0.0217315
1523.6709	0.0615577	-0.00288841	-0.000710874	-0.00239334
1094.07519	0.0614491	0.0337084	0.0355468	0.0302979
1675.23926	0.060782	0.0351756	0.0319913	0.0295544
901.9043	0.0606733	0.00430656	0.00191976	0.00262565
1528.79394	0.0604852	-0.00307428	-0.00128993	-0.00327182
1269.45117	0.0599805	0.0492234	0.049119	0.0521359
1488.70508	0.0599117	0.0164516	0.0211519	0.0168671
944.61426	0.0598568	-0.00170872	-0.001994	-0.00128471
1536.97949	0.0597494	-0.00328784	-0.00175284	-0.00219212
1305.94336	0.0596725	0.0943981	0.100505	0.0924953
1680.21875	0.0592542	0.0258044	0.0213658	0.0208962
795.27539	0.0592505	0.000323163	0.00255587	0.00210466
1520.5957	0.0587904	-0.00163369	-0.000986706	0.00150423
789.34961	0.0581296	0.00538375	0.00597935	0.0126935
1548.21387	0.0579717	-0.00121947	-0.00239777	-0.00169318
1674.24219	0.057287	0.0378209	0.0338984	0.0316674
1150.64453	0.056605	0.00116268	6.06774e-05	0.00104266
1672.24902	0.0563861	0.0407384	0.0387045	0.0344879
1678.22754	0.055948	0.0303784	0.0265871	0.0251438
1542.08887	0.0555205	-0.00306672	-0.00259932	-0.00173774
1686.18848	0.0553358	0.0155563	0.0116865	0.0117697
946.91309	0.0546583	-0.00133928	-0.00170539	-0.000897235
698.39844	0.0545292	0.000847394	0.00192571	0.00148621
1124.10352	0.0544366	0.0247169	0.0218965	0.0301065
1307.01269	0.0544219	0.0939753	0.102692	0.0926415
1681.21387	0.0538527	0.0237725	0.0194681	0.0190174
854.14551	0.0535482	0.00890312	0.011499	0.0108088
1546.17285	0.0532965	-0.00209972	-0.00188677	-0.00226644
1481.47656	0.052871	0.027905	0.0349597	0.0274371
1539.02344	0.0526645	-0.00299062	-0.00168553	-0.00149786
1308.08203	0.0524238	0.0929519	0.103228	0.0922579
697.19141	0.0523024	0.000591075	0.00173897	0.00114027
1180.33691	0.0522157	0.000587297	0.000961419	0.002377
1561.45996	0.0522118	0.00239806	0.00113281	0.00137835
1517.51758	0.0519951	-0.00238734	0.000379706	-0.000366474
942.31543	0.0519571	-0.000246356	-0.00126739	-8.64156e-05
851.80371	0.0517125	0.00863094	0.0100265	0.0109579
790.53516	0.0515696	0.00456	0.00677935	0.0110356
1673.24512	0.051387	0.0393847	0.0361248	0.0323538
1671.25195	0.0511737	0.0421681	0.0396697	0.0338076
627.8457	0.0509254	0.00344344	0.00215158	0.00208076
1551.27344	0.0508489	-0.000378976	-0.00241322	-0.00105604
804.74121	0.0505883	-0.000339241	-0.000212461	0.00111753
805.92383	0.050479	-0.000457434	-0.00125871	0.00144765
915.79688	0.0503873	-0.000315131	1.82581e-06	0.000421594
1493.86133	0.0503198	0.0092725	0.0119919	0.00943324
893.7832	0.0500671	0.00486625	0.000156671	0.00509971
