# Supplementary material for: Biofilms of the non-tuberculous Mycobacterium chelonae form an extracellular matrix and display distinct expression patterns
Source: Cell Surf. 2020 Aug 5;6:100043. doi: 10.1016/j.tcsw.2020.100043 (PMC7421604; doi:10.1016/j.tcsw.2020.100043)
Supplement: Supplementary data 3 [file mmc3.xlsx]

## Sheet: DEG Plk vs Pellicle t1
GENE_NAME	GENE_ID	PRODUCT	LOG2FOLD	AVG_PVALUE	AVG_RANK	RoundRobin	RankProduct	SAM	EdgeR	DESeq	PellicleEarly	Not PellicleEarly
BB28_RS13035	BB28_RS13035	nitrate ABC transporter substrate-binding protein	-5.67359	2.30321e-19	1.55882	1	2	1	2	2	23.34	1292.3	sig
BB28_RS13030	BB28_RS13030	ABC transporter permease	-5.62448	9.2104e-21	1.72159	2	3	2	1	1	22.26	1163.14	sig
BB28_RS13025	BB28_RS13025	ABC transporter ATP-binding protein	-5.55956	1.29644e-14	3.02772	3	1	5	3	4	24.55	1223.37	sig
BB28_RS08640	BB28_RS08640	hypothetical protein	-3.13499	5.48274e-16	3.97454	4	5	4	4	3	14.95	141.39	sig
BB28_RS05585	BB28_RS05585	iron transporter	-2.9783	3.27466e-07	33.4126	7	4	42	19	180	8.78	77.64	sig
BB28_RS10390	BB28_RS10390	non-ribosomal peptide synthetase	-2.69482	2.09726e-11	7.30511	5	9	9	6	8	5.28	39.42	sig
BB28_RS11050	BB28_RS11050	lysine 6-monooxygenase	-2.65073	8.56001e-11	11.1955	32	14	6	7	5	3.12	24.18	sig
BB28_RS05575	BB28_RS05575	deferrochelatase/peroxidase EfeB	-2.62706	1.81568e-07	30.3838	8	6	88	34	50	16.84	112.18	sig
BB28_RS11045	BB28_RS11045	non-ribosomal peptide synthetase	-2.59515	1.07549e-10	10.9684	9	18	11	9	9	2.43	19.07	sig
BB28_RS05580	BB28_RS05580	peptidase M75	-2.56412	5.2295e-06	101.1	10	7	248	73	407	26.76	166.6	sig
BB28_RS10395	BB28_RS10395	non-ribosomal peptide synthetase	-2.56136	1.12371e-09	11.5166	6	10	15	14	14	5.73	38.43	sig
BB28_RS10370	BB28_RS10370	polyketide synthase	-2.43691	4.40118e-11	10.5521	13	16	10	8	7	4.36	27.54	sig
BB28_RS04480	BB28_RS04480	MCE family protein	-2.43085	6.75224e-06	103.839	14	8	281	66	380	22.01	124.87	sig
BB28_RS03190	BB28_RS03190	EamA family transporter	-2.42161	1.68791e-05	148.845	12	11	349	169	508	140.34	782.46	sig
BB28_RS10385	BB28_RS10385	non-ribosomal peptide synthetase	-2.39639	2.39329e-12	8.43428	11	15	7	5	6	5.46	32.82	sig
BB28_RS08645	BB28_RS08645	epoxide hydrolase	-2.36806	1.83654e-10	14.4018	16	21	12	12	12	38.11	205.59	sig
BB28_RS04495	BB28_RS04495	ABC transporter permease	-2.35782	8.78658e-07	49.9834	28	17	149	39	56	10.45	58.56	sig
BB28_RS15895	BB28_RS15895	ribonuclease HII	-2.26667	9.27209e-09	17.2687	15	12	31	15	16	53.05	267.58	sig
BB28_RS22870	BB28_RS22870	alpha/beta hydrolase	-2.26179	1.89384e-06	69.9563	17	13	263	62	100	23.27	118.03	sig
BB28_RS04475	BB28_RS04475	MCE family protein	-2.17731	3.63349e-06	84.6746	19	19	299	81	121	20.82	99.72	sig
BB28_RS10375	BB28_RS10375	polyketide synthase	-2.10019	2.26223e-11	17.8746	48	36	3	11	10	7.92	37.49	sig
BB28_RS11380	BB28_RS11380	RNA methyltransferase	-2.09735	4.90957e-12	13.3248	20	20	8	10	11	57.72	258.24	sig
BB28_RS03275	BB28_RS03275	S9 family peptidase	-2.08536	3.77397e-06	87.4255	18	23	223	118	142	57.51	256.04	sig
BB28_RS04470	BB28_RS04470	MCE family protein	-2.05639	1.82027e-05	147.538	30	31	502	155	220	25.14	109.27	sig
BB28_RS07380	BB28_RS07380	NUDIX domain-containing protein	-2.04681	2.93234e-07	35.8199	25	24	66	32	39	50.37	219.19	sig
BB28_RS04485	BB28_RS04485	MCE family protein	-2.02834	1.27915e-05	122.522	31	33	370	127	183	12.89	56.03	sig
BB28_RS24835	BB28_RS24835	membrane protein insertion efficiency factor YidD	-2.01836	3.42322e-08	25.3142	24	25	40	18	22	130.23	547.63	sig
BB28_RS15915	BB28_RS15915	tRNA (guanosine(37)-N1)-methyltransferase TrmD	-2.01514	2.09502e-08	23.0238	22	22	39	17	18	47.62	201.48	sig
BB28_RS15590	BB28_RS15590	acyltransferase	7.91671	1.22473e-11	58.8236	13	9	151	107	83	950.4	3.23	sig
BB28_RS16580	BB28_RS16580	1-acyl-sn-glycerol-3-phosphate acyltransferase	7.82357	1.24776e-19	11.4602	5	1	16	25	22	907.26	3.49	sig
BB28_RS19660	BB28_RS19660	hypothetical protein	7.56286	4.23973e-14	42.2397	92	22	21	29	68	110.54	0.02	sig
BB28_RS14400	BB28_RS14400	aldo/keto reductase	7.5229	2.36771e-09	100.104	34	20	244	158	133	748.72	3.1	sig
BB28_RS24410	BB28_RS24410	hypothetical protein	7.52229	1.48686e-13	39.9405	52	8	35	36	93	364.97	1.05	sig
BB28_RS19655	BB28_RS19655	universal stress protein	7.33048	2.26565e-16	19.4413	12	6	15	30	46	456.39	1.96	sig
BB28_RS03145	BB28_RS03145	PPE family protein	7.28527	3.21067e-58	2.23724	2	5	2	2	1	637.8	3.52	sig
BB28_RS15595	BB28_RS15595	polyketide synthase	7.19967	1.48138e-13	44.9352	9	14	119	67	59	568.33	3.43	sig
BB28_RS23505	BB28_RS23505	pyridoxamine 5'-phosphate oxidase	7.14226	1.99654e-31	12.5225	11	11	19	15	8	1857.2	12.83	sig
BB28_RS03095	BB28_RS03095	TauD/TfdA family dioxygenase	7.09217	2.09073e-44	3.26025	1	2	5	7	3	2681.78	19.38	sig
BB28_RS03130	BB28_RS03130	WXG100 family type VII secretion target	7.05549	3.36632e-42	5.04997	4	4	4	9	5	4607.88	35.34	sig
BB28_RS23110	BB28_RS23110	5-methyltetrahydropteroyltriglutamate--homocysteine S-methyltransferase	6.99659	7.9902e-76	2.76127	3	10	1	1	2	1916.16	14.81	sig
BB28_RS03100	BB28_RS03100	hypothetical protein	6.98663	1.64601e-33	8.48885	6	3	12	13	11	1997.69	15.3	sig
BB28_RS06765	BB28_RS06765	acyl carrier protein	6.89267	1.8071e-12	55.4036	20	15	131	81	71	1466.15	12.38	sig
BB28_RS03135	BB28_RS03135	copper chaperone	6.88441	1.17059e-35	8.70911	7	7	9	12	9	3602.49	30.61	sig
BB28_RS19645	BB28_RS19645	hypothetical protein	6.87378	7.92715e-21	18.2948	14	17	20	22	19	343.29	2.43	sig
BB28_RS19650	BB28_RS19650	NAD(P)H nitroreductase	6.84143	2.52242e-11	50.2823	17	13	43	98	127	498.68	3.6	sig
BB28_RS03125	BB28_RS03125	type VII secretion protein EsxS	6.80821	5.40805e-44	8.62662	15	12	6	6	6	2129.11	18.82	sig
BB28_RS21795	BB28_RS21795	hypothetical protein	6.69592	3.81013e-13	48.8603	31	24	72	62	66	191.76	1.14	sig
BB28_RS05185	BB28_RS05185	hypothetical protein	6.59219	2.37303e-48	6.04425	8	16	3	3	4	1013.58	10.22	sig
BB28_RS03120	BB28_RS03120	PE family protein	6.42616	3.51753e-43	11.1717	18	18	8	5	10	1530.97	17.66	sig
BB28_RS03105	BB28_RS03105	acyl-CoA synthetase	6.34977	1.09268e-44	9.78577	10	19	7	8	7	1059.21	12.56	sig
BB28_RS06770	BB28_RS06770	beta-ketoacyl-[acyl-carrier-protein] synthase family protein	6.22759	6.53997e-14	48.2125	21	25	93	59	61	505.26	6.51	sig
BB28_RS06775	BB28_RS06775	beta-ketoacyl synthase	6.20359	4.17858e-14	45.5633	22	27	78	55	58	447.27	5.82	sig
BB28_RS06800	BB28_RS06800	ACP S-malonyltransferase	6.18478	1.30118e-12	59.513	27	28	116	71	79	529.09	7.08	sig
BB28_RS03110	BB28_RS03110	acyl carrier protein	6.17237	3.95309e-40	14.6374	30	21	13	4	12	793.71	10.51	sig
BB28_RS15585	BB28_RS15585	GAP family protein	6.15629	4.70161e-10	107.324	72	46	239	111	111	187.8	2.1	sig
BB28_RS23245	BB28_RS23245	nuclease	6.11069	1.12576e-14	45.251	37	32	56	48	56	218.78	2.71	sig
BB28_RS06790	BB28_RS06790	3-oxoacyl-ACP reductase FabG	6.07081	7.01278e-14	51.101	36	29	81	56	62	432.43	6.21	sig
BB28_RS16585	BB28_RS16585	GNAT family N-acetyltransferase	6.0116	2.71915e-23	22.1752	19	23	28	26	16	1174.72	18.63	sig
BB28_RS03115	BB28_RS03115	peptide synthase	5.91751	1.78019e-33	17.1486	16	26	17	14	14	693.02	10.97	sig
BB28_RS03610	BB28_RS03610	hydroxylacyl-CoA dehydrogenase	5.75342	1.39832e-20	30.1802	41	37	31	28	17	141.16	2.18	sig
BB28_RS24455	BB28_RS24455	acyltransferase	5.70369	1.39888e-12	65.9837	33	39	122	69	86	617.04	11.96	sig
BB28_RS06780	BB28_RS06780	beta-ketoacyl-[acyl-carrier-protein] synthase family protein	5.69735	1.35602e-14	44.3515	24	34	59	51	60	503.92	9.61	sig
BB28_RS06785	BB28_RS06785	beta-ketoacyl synthase	5.68316	4.56052e-14	49.1045	28	35	73	54	63	450.19	8.67	sig
BB28_RS01170	BB28_RS01170	hypothetical protein	5.64289	1.35567e-11	77.3019	75	41	112	77	91	334.24	6.55	sig
BB28_RS06795	BB28_RS06795	thioesterase	5.58494	1.24164e-12	64.2446	47	38	98	63	85	249.75	4.88	sig
BB28_RS12205	BB28_RS12205	universal stress protein	5.53534	2.87189e-13	46.9122	23	30	51	64	78	1326.31	29.85	sig
BB28_RS19835	BB28_RS19835	glycosyltransferase family 1 protein	5.40947	3.98234e-20	30.7997	29	36	36	31	23	427.67	10.01	sig
BB28_RS11110	BB28_RS11110	copper chaperone PCu(A)C	5.29435	2.67626e-41	17.8024	25	33	11	10	15	888.18	22.71	sig
BB28_RS19860	BB28_RS19860	hypothetical protein	5.29179	2.50073e-10	79.8114	82	44	63	88	136	151.45	3.32	sig
BB28_RS05065	BB28_RS05065	pyridoxamine 5'-phosphate oxidase family protein	5.15086	1.82813e-10	78.6191	45	40	80	109	142	395.27	10.88	sig
BB28_RS04335	BB28_RS04335	hypothetical protein	5.09385	3.9002e-18	41.9609	40	48	52	44	28	207.3	5.79	sig
BB28_RS16545	BB28_RS16545	acyl-ACP desaturase	5.07446	7.26545e-07	179.453	26	31	225	373	484	1124.31	33.48	sig
BB28_RS09135	BB28_RS09135	hypothetical protein	5.06679	3.47123e-07	174.089	131	76	359	171	190	205.99	6.06	sig
BB28_RS12855	BB28_RS12855	cytochrome d ubiquinol oxidase subunit II	4.99646	2.67087e-22	31.1133	39	42	29	27	21	368.23	11.54	sig
BB28_RS23250	BB28_RS23250	DedA family protein	4.94026	2.25185e-08	147.637	162	92	232	120	150	32.82	0.42	sig
BB28_RS20870	BB28_RS20870	polyphosphate kinase 2	4.86603	1.33293e-29	25.4045	35	43	18	18	18	511.56	17.62	sig
BB28_RS11105	BB28_RS11105	peroxidase	4.79553	8.54346e-47	20.1592	32	45	10	11	13	584.25	21.01	sig
BB28_RS19970	BB28_RS19970	superoxide dismutase	4.79062	2.86963e-24	29.7855	38	47	25	23	20	738.6	27.32	sig
BB28_RS23500	BB28_RS23500	hypothetical protein	4.75604	3.21011e-18	49.8806	48	54	90	38	29	1001.8	37.24	sig
BB28_RS09330	BB28_RS09330	hypothetical protein	4.61028	2.87543e-12	73.409	46	53	108	72	98	420.43	17.73	sig
BB28_RS18270	BB28_RS18270	DUF1338 domain-containing protein	4.58688	6.77264e-17	45.5703	43	50	48	53	35	373.05	16.05	sig
BB28_RS09335	BB28_RS09335	hypothetical protein	4.50793	2.64267e-10	100.77	71	58	150	104	137	319.61	14.45	sig
BB28_RS00255	BB28_RS00255	type VII secretion protein EsxS	4.5034	4.40112e-24	34.4868	59	49	26	21	25	389.74	17.13	sig
BB28_RS06810	BB28_RS06810	membrane protein	4.45313	1.23588e-10	97.9421	77	60	145	94	126	273.65	12.64	sig
BB28_RS05000	BB28_RS05000	divalent metal cation transporter MntH	4.43465	2.73345e-12	94.6103	64	83	185	66	96	498.41	22.63	sig
BB28_RS12850	BB28_RS12850	cytochrome ubiquinol oxidase subunit I	4.42012	1.39483e-18	40.5733	42	51	40	39	32	714.01	34.75	sig
BB28_RS05615	BB28_RS05615	alpha/beta hydrolase	4.41928	2.18632e-15	58.0646	61	55	75	61	41	195.86	9.09	sig
BB28_RS03530	BB28_RS03530	phosphate ABC transporter substrate-binding protein PstS	4.40791	9.67258e-18	45.4276	44	52	49	47	36	827.52	40.55	sig
BB28_RS03605	BB28_RS03605	hypothetical protein	4.37163	2.33631e-15	55.1289	67	56	54	57	43	137.62	6.49	sig
BB28_RS15600	BB28_RS15600	membrane protein	4.32909	3.08529e-05	377.674	284	305	833	262	317	38.09	1.29	sig
BB28_RS09315	BB28_RS09315	glycogen/starch/alpha-glucan phosphorylase	4.2841	4.89835e-12	82.5955	54	67	121	75	105	147.43	7.41	sig
BB28_RS03085	BB28_RS03085	cysteine synthase	4.26723	5.7463e-29	35.6756	65	59	24	17	26	101.41	4.79	sig
BB28_RS21735	BB28_RS21735	UDP-glucose/GDP-mannose dehydrogenase family protein	4.25474	2.53562e-14	63.4353	49	57	88	73	54	757.72	41.62	sig
BB28_RS14935	BB28_RS14935	Si-specific NAD(P)( ) transhydrogenase	4.10497	1.84165e-16	57.9169	68	72	58	50	44	111.85	6.22	sig
BB28_RS08435	BB28_RS08435	acyl-CoA desaturase	4.07773	5.95992e-15	71.4555	78	75	102	60	48	94.24	5.13	sig
BB28_RS19535	BB28_RS19535	DNA-binding response regulator	4.03284	2.9239e-07	169.273	50	63	210	253	386	2700.65	166.44	sig
BB28_RS02625	BB28_RS02625	acyl-CoA desaturase	4.02819	1.54476e-14	67.2977	53	65	103	68	53	909.97	57.38	sig
BB28_RS24745	BB28_RS24745	hypothetical protein	4.00844	2.44696e-17	51.023	73	61	44	41	40	267.73	16.81	sig
BB28_RS13660	BB28_RS13660	MspA protein	3.96205	7.64639e-15	59.4859	55	64	62	65	52	723.59	47.85	sig
BB28_RS18260	BB28_RS18260	L-lysine 6-transaminase	3.92134	1.7822e-19	43.3166	51	62	41	33	33	509.82	34.18	sig
BB28_RS12860	BB28_RS12860	thiol reductant ABC exporter subunit CydD	3.88887	3.13506e-17	54.7197	66	74	50	45	42	124.99	8.28	sig
BB28_RS19540	BB28_RS19540	hypothetical protein	3.8442	9.77167e-07	203.229	56	71	261	314	462	4105.37	288.1	sig
BB28_RS13595	BB28_RS13595	hypothetical protein	3.81833	5.80376e-19	45.974	62	66	37	32	38	992.24	72.83	sig
BB28_RS13600	BB28_RS13600	hypothetical protein	3.8175	2.23963e-18	47.8752	58	68	38	40	39	756.16	55.57	sig
BB28_RS17080	BB28_RS17080	PepSY domain-containing protein	3.80883	2.20572e-23	40.3872	60	70	27	24	31	187.67	13.05	sig
BB28_RS07310	BB28_RS07310	haloacid dehalogenase	3.80176	1.99786e-17	54.9439	107	79	34	35	37	50.89	3.08	sig
BB28_RS15360	BB28_RS15360	alanine dehydrogenase	3.79536	1.75322e-19	44.2569	57	69	33	34	34	450.24	33.36	sig
BB28_RS15605	BB28_RS15605	MMPL family RND transporter	3.79014	3.13428e-06	294.726	137	219	721	223	308	69.76	4.66	sig
BB28_RS13590	BB28_RS13590	hemophore-related protein	3.78313	1.77224e-15	60.2377	70	73	53	58	49	855.34	65.24	sig
BB28_RS00715	BB28_RS00715	MspA protein	3.74659	7.95075e-12	100.316	335	107	32	49	77	13.45	0.36	sig
BB28_RS18665	BB28_RS18665	WhiB family transcriptional regulator	3.73344	2.96528e-09	128.081	88	85	192	130	162	632.88	50	sig
BB28_RS14465	BB28_RS14465	nitrate reductase	3.66329	1.53716e-06	246.68	166	174	545	189	236	25.24	1.52	sig
BB28_RS03630	BB28_RS03630	membrane protein	3.65409	1.86464e-12	83.6445	184	91	45	70	57	39.1	2.65	sig
BB28_RS13665	BB28_RS13665	MspA protein	3.61401	1.38494e-13	75.0102	69	78	83	82	64	1215.81	102.85	sig
BB28_RS23105	BB28_RS23105	hypothetical protein	3.60296	3.05602e-57	34.4636	63	77	14	16	24	531.5	44.57	sig
BB28_RS19610	BB28_RS19610	CsbD family protein	3.57122	7.8743e-11	97.6511	108	81	100	112	89	212.2	18.3	sig
BB28_RS03600	BB28_RS03600	3-hydroxybutyryl-CoA dehydrogenase	3.56114	3.36432e-12	89.2767	93	93	101	91	70	94.73	7.97	sig
BB28_RS08440	BB28_RS08440	ferredoxin reductase	3.5589	1.61904e-09	117.147	86	90	133	124	161	118.37	9.58	sig
BB28_RS03140	BB28_RS03140	class I SAM-dependent methyltransferase	3.45139	7.85652e-41	42.0092	76	80	23	20	30	312.33	28.7	sig
BB28_RS12865	BB28_RS12865	thiol reductant ABC exporter subunit CydC	3.44567	1.94448e-18	58.126	85	87	46	37	45	75.84	6.64	sig
BB28_RS13585	BB28_RS13585	hypothetical protein	3.43741	1.59633e-13	78.007	87	84	76	79	65	645.16	62.07	sig
BB28_RS12210	BB28_RS12210	DUF1802 domain-containing protein	3.43346	5.61313e-12	92.5498	83	88	104	105	84	785.97	77.46	sig
BB28_RS11135	BB28_RS11135	HNH endonuclease	3.43073	6.42166e-09	131.791	102	100	167	133	165	54.67	4.91	sig
BB28_RS17660	BB28_RS17660	nitrite reductase large subunit	3.42399	5.49827e-12	105.216	96	108	164	95	73	38.51	3.21	sig
BB28_RS03150	BB28_RS03150	pyridine nucleotide-disulfide oxidoreductase	3.40463	2.85872e-43	41.5899	80	82	22	19	27	180.75	16.94	sig
BB28_RS11175	BB28_RS11175	transcriptional regulator	3.39412	2.12744e-07	169.707	105	103	257	179	235	321.78	33.26	sig
BB28_RS18275	BB28_RS18275	aldehyde dehydrogenase family protein	3.38587	3.84643e-13	78.1637	79	89	66	86	72	394.91	39.66	sig
BB28_RS09125	BB28_RS09125	hypothetical protein	3.38077	8.24125e-06	229.084	225	119	328	214	290	71.47	6.91	sig
BB28_RS12160	BB28_RS12160	hypothetical protein	3.37838	9.34859e-13	92.5111	91	96	117	85	76	350.51	34.71	sig
BB28_RS00915	BB28_RS00915	cation transporter	3.36622	1.98819e-11	100.759	81	94	115	116	100	255.83	24.28	sig
BB28_RS06815	BB28_RS06815	MMPL family RND transporter	3.36426	2.70281e-08	162.838	99	116	277	153	198	163.86	16.32	sig
BB28_RS06825	BB28_RS06825	alpha/beta hydrolase	3.33682	5.34831e-08	163.04	113	114	264	151	196	114.31	11.41	sig
BB28_RS12875	BB28_RS12875	membrane protein	3.31212	6.0659e-06	307.015	153	203	671	244	379	82.91	8.5	sig
BB28_RS12525	BB28_RS12525	hypothetical protein	3.30178	1.78773e-17	61.9649	74	86	47	52	55	5750.14	608.25	sig
BB28_RS12535	BB28_RS12535	MerR family transcriptional regulator	3.28701	9.95653e-12	99.5214	94	97	109	103	95	573.2	62.15	sig
BB28_RS19635	BB28_RS19635	hypothetical protein	3.2172	1.09123e-09	131.913	145	112	154	134	117	41.37	4.14	sig
BB28_RS00430	BB28_RS00430	alkaline phosphatase	3.21039	6.78329e-19	61.126	84	95	42	43	51	304.55	33.72	sig
BB28_RS14255	BB28_RS14255	phenazine antibiotic biosynthesis protein	3.17394	6.56476e-13	91.0791	114	104	92	80	69	51.71	5.39	sig
BB28_RS13910	BB28_RS13910	diiron oxygenase	3.17346	3.5082e-10	119.598	101	101	142	135	122	111.34	12.51	sig
BB28_RS01165	BB28_RS01165	TetR family transcriptional regulator	3.17128	9.68505e-10	138.89	106	110	221	141	130	237.67	27.23	sig
BB28_RS11315	BB28_RS11315	MFS transporter	3.16859	3.17301e-09	150.873	178	139	207	138	103	16.65	1.32	sig
BB28_RS03415	BB28_RS03415	triacylglycerol lipase	3.14196	2.31655e-06	267.203	152	186	567	205	311	42.43	4.57	sig
BB28_RS16870	BB28_RS16870	DUF3349 domain-containing protein	3.13988	6.29549e-14	79.7437	90	98	68	78	67	1228.21	146.07	sig
BB28_RS11180	BB28_RS11180	cation transporter	3.13711	2.03855e-06	241.944	119	142	429	225	370	175.58	21.45	sig
BB28_RS21720	BB28_RS21720	hypothetical protein	3.11916	2.53984e-06	256.109	144	172	493	212	329	53.86	6.17	sig
BB28_RS07305	BB28_RS07305	TIGR03364 family FAD-dependent oxidoreductase	3.10715	1.64345e-17	72.0343	164	117	30	42	47	20.37	1.86	sig
BB28_RS19630	BB28_RS19630	acyl-CoA dehydrogenase	3.1051	1.56893e-09	137.817	221	130	124	131	97	18.82	1.72	sig
BB28_RS23495	BB28_RS23495	oxidoreductase	3.08002	2.77607e-12	115.218	97	122	182	96	90	370.88	44.43	sig
BB28_RS05070	BB28_RS05070	cytochrome c oxidase subunit I	3.06863	1.26826e-13	80.8733	89	99	61	83	75	432.03	53.86	sig
BB28_RS05620	BB28_RS05620	sulfite exporter TauE/SafE family protein	3.03695	3.22989e-12	96.388	116	106	94	87	81	69.56	8.24	sig
BB28_RS07315	BB28_RS07315	2-aminoethylphosphonate ABC transporter substrate-binding protein	3.00424	2.47616e-18	72.99	146	111	39	46	50	32.2	3.59	sig
BB28_RS15610	BB28_RS15610	TetR family transcriptional regulator	2.9941	2.72608e-05	340.161	218	223	643	269	431	48.98	5.97	sig
BB28_RS00105	BB28_RS00105	class I SAM-dependent methyltransferase	2.98975	3.22394e-09	134.235	124	113	148	147	141	53.65	6.51	sig
BB28_RS06820	BB28_RS06820	MFS transporter	2.9723	2.16103e-07	189.213	122	144	295	169	242	82.09	10.38	sig
BB28_RS04110	BB28_RS04110	diiron oxygenase	2.96457	3.58565e-10	122.136	98	105	134	142	135	1087.63	147.63	sig
BB28_RS18550	BB28_RS18550	error-prone DNA polymerase	2.95386	1.20695e-09	139.367	103	126	197	145	134	46.22	5.83	sig
BB28_RS13670	BB28_RS13670	hypothetical protein	2.94857	3.20714e-11	111.855	95	102	128	123	113	544.15	72.25	sig
BB28_RS05090	BB28_RS05090	GTP-binding protein	2.89968	6.54856e-05	410.084	205	283	793	360	528	132.17	19.57	sig
BB28_RS08285	BB28_RS08285	tRNA-Arg	2.89359	0.000106931	324.099	432	160	412	381	281	97.31	13.46	sig
BB28_RS07850	BB28_RS07850	hypothetical protein	2.89058	5.01988e-09	147.356	186	135	147	144	128	26.36	3.23	sig
BB28_RS07075	BB28_RS07075	23S ribosomal RNA	2.87816	1.09959e-05	345.191	138	211	633	359	507	2354.27	338.9	sig
BB28_RS07855	BB28_RS07855	hypothetical protein	2.86006	7.61281e-05	298.806	535	159	302	313	244	34.09	4.52	sig
BB28_RS08450	BB28_RS08450	hypothetical protein	2.84522	2.37529e-12	104.295	109	118	113	89	94	206.52	29.37	sig
BB28_RS07995	BB28_RS07995	hypothetical protein	2.84358	0.000593403	441.856	709	221	562	463	338	20.28	2.36	sig
BB28_RS12530	BB28_RS12530	heat-shock protein Hsp20	2.8311	6.75017e-13	95.0173	100	109	86	93	88	4793.66	703.34	sig
BB28_RS04895	BB28_RS04895	DoxX family protein	2.78714	7.71329e-07	204.462	283	163	233	198	158	30.62	4.12	sig
BB28_RS00920	BB28_RS00920	hypothetical protein	2.78258	2.28427e-05	290.389	129	134	310	397	612	264.47	36.98	sig
BB28_RS24130	BB28_RS24130	pyruvate dehydrogenase (acetyl-transferring) E1 component subunit alpha	2.78238	3.22767e-10	134.7	125	131	169	128	123	77.38	11.04	sig
BB28_RS12430	BB28_RS12430	molybdopterin oxidoreductase	2.76584	4.99843e-10	160.809	140	184	255	127	116	13.13	1.43	sig
BB28_RS05095	BB28_RS05095	dihydrodipicolinate synthase family protein	2.72834	5.93388e-05	417.295	207	298	777	368	549	315.4	53.26	sig
BB28_RS01505	BB28_RS01505	SRPBCC family protein	2.70014	2.02741e-14	83.4531	104	115	57	74	74	781.39	124.95	sig
BB28_RS19615	BB28_RS19615	DNA starvation/stationary phase protection protein	2.69635	4.69916e-07	190.712	230	146	218	197	169	41.09	6.17	sig
BB28_RS12350	BB28_RS12350	hypothetical protein	2.68448	4.3014e-07	190.083	429	145	110	183	148	25.17	3.59	sig
BB28_RS03155	BB28_RS03155	DUF202 domain-containing protein	2.67018	2.64549e-10	128.118	194	127	91	125	114	77.36	11.87	sig
BB28_RS07325	BB28_RS07325	2-aminoethylphosphonate ABC transporter permease subunit	2.66852	3.80548e-09	158.618	323	173	96	137	107	13.66	1.69	sig
BB28_RS14250	BB28_RS14250	aldehyde dehydrogenase	2.65212	4.26867e-12	108.751	163	143	74	90	87	24.99	3.53	sig
BB28_RS09240	BB28_RS09240	endonuclease	2.65142	6.2401e-11	118.276	128	124	106	119	115	116.16	18.8	sig
BB28_RS22330	BB28_RS22330	membrane protein	2.65057	1.61629e-08	162.61	202	155	161	155	143	29.02	4.33	sig
BB28_RS03295	BB28_RS03295	DUF2334 domain-containing protein	2.6361	2.45393e-10	130.247	115	128	141	136	132	668.69	112.64	sig
BB28_RS14130	BB28_RS14130	isoprenylcysteine carboxylmethyltransferase family protein	2.6358	2.77994e-08	166.228	142	140	226	173	157	209.74	35.61	sig
BB28_RS14475	BB28_RS14475	C4-dicarboxylate transporter DctA	2.61675	0.000159767	452.862	329	398	805	331	473	13.78	1.87	sig
BB28_RS05270	BB28_RS05270	flagellar basal body P-ring biosynthesis protein FlgA	2.59826	8.87567e-09	152.602	132	136	186	161	151	222.84	38.88	sig
BB28_RS12095	BB28_RS12095	cytochrome bc complex cytochrome b subunit	2.59488	1.13156e-11	106.511	110	121	89	113	101	384.57	66.34	sig
BB28_RS21715	BB28_RS21715	hypothetical protein	2.59347	0.000322681	402.942	598	217	490	418	346	32.87	5.29	sig
BB28_RS03535	BB28_RS03535	phosphate ABC transporter permease subunit PstC	2.5871	1.21807e-13	90.265	112	120	60	84	82	341.53	58.88	sig
BB28_RS00910	BB28_RS00910	hypothetical protein	2.58558	3.66516e-09	147.274	143	137	163	149	145	179.02	30.42	sig
BB28_RS13655	BB28_RS13655	hypothetical protein	2.57616	3.67294e-13	96.4958	111	123	69	92	92	885.92	153.99	sig
BB28_RS17590	BB28_RS17590	WhiB family transcriptional regulator	2.5711	3.04767e-09	142.158	121	129	165	152	146	648.82	114.89	sig
BB28_RS08390	BB28_RS08390	tRNA-Gly	2.56664	9.61357e-05	378.152	222	215	594	378	569	442.32	80.73	sig
BB28_RS00260	BB28_RS00260	WXG100 family type VII secretion target	2.56635	1.14335e-11	111.376	147	125	84	102	104	205.97	35.32	sig
BB28_RS19530	BB28_RS19530	histidine kinase	2.55827	1.13889e-08	152.367	117	133	181	176	160	750.95	134.81	sig
BB28_RS19595	BB28_RS19595	tRNA-Thr	2.54528	4.33308e-05	383.018	182	229	653	388	575	3754.38	716.6	sig
BB28_RS21825	BB28_RS21825	tRNA-Gly	2.53007	3.78569e-06	250.47	136	161	303	265	445	2318.8	425	sig
BB28_RS23375	BB28_RS23375	copper chaperone	2.52128	7.07353e-05	307.533	558	190	283	295	265	27.04	4.3	sig
BB28_RS04315	BB28_RS04315	hypothetical protein	2.51362	1.37755e-06	242.769	149	180	379	209	337	229.46	42.43	sig
BB28_RS21845	BB28_RS21845	integrase	2.51103	2.45746e-07	177.112	269	138	140	186	167	129.88	23.15	sig
BB28_RS12150	BB28_RS12150	hypothetical protein	2.4977	0.00376215	749.575	580	765	1106	606	744	35.49	6.62	sig
BB28_RS19605	BB28_RS19605	Rho termination factor	2.47504	8.18702e-07	201.625	349	154	160	200	172	55.06	9.71	sig
BB28_RS13450	BB28_RS13450	heme A synthase	2.47036	3.11779e-12	110.855	118	132	99	99	108	183.34	33.25	sig
BB28_RS12165	BB28_RS12165	MFS transporter	2.45344	2.42891e-14	101.03	161	156	55	76	80	36.23	6.26	sig
BB28_RS17545	BB28_RS17545	tRNA-Met	2.45338	2.14429e-05	330.868	169	202	495	337	535	2686.31	534.31	sig
BB28_RS11715	BB28_RS11715	metal-dependent hydrolase	2.44283	1.46841e-07	194.923	175	176	262	190	178	69.19	12.94	sig
BB28_RS02535	BB28_RS02535	iron transporter	2.43982	1.09505e-10	134.879	139	149	130	126	131	98.35	18.09	sig
BB28_RS17655	BB28_RS17655	nitrite reductase (NAD(P)H) small subunit	2.41932	2.20209e-05	355.618	203	257	651	282	471	431.53	85.97	sig
BB28_RS10945	BB28_RS10945	WXG100 family type VII secretion target	2.40637	1.65247e-12	106.929	120	141	77	100	102	1487.76	290.94	sig
BB28_RS01470	BB28_RS01470	SAM-dependent methyltransferase	2.39882	4.71483e-09	156.266	133	157	178	160	155	447.15	89.16	sig
BB28_RS14380	BB28_RS14380	tRNA-Val	2.39161	5.55027e-05	379.855	190	226	552	412	617	1349.71	277.06	sig
BB28_RS05345	BB28_RS05345	metal-dependent hydrolase	2.38952	4.51807e-08	175.005	180	167	196	170	163	58.36	11.26	sig
BB28_RS04810	BB28_RS04810	hypothetical protein	2.38448	1.88335e-09	144.857	156	150	129	146	144	292.11	58.54	sig
BB28_RS01705	BB28_RS01705	isoprenylcysteine carboxylmethyltransferase family protein	2.3789	5.01727e-11	136.36	157	162	127	115	124	118.83	22.92	sig
BB28_RS05055	BB28_RS05055	dihydrodipicolinate reductase	2.37367	1.53058e-08	164.367	201	175	144	156	149	31.22	5.76	sig
BB28_RS19865	BB28_RS19865	Clp protease	2.37315	5.38887e-06	250.941	234	194	340	266	232	42.86	8.27	sig
BB28_RS22125	BB28_RS22125	peroxiredoxin	2.37311	8.20399e-08	183.548	134	164	237	199	192	9530.95	1950.33	sig
BB28_RS11130	BB28_RS11130	amino acid permease	2.37228	2.61393e-06	263.252	254	249	414	229	194	15.75	2.71	sig
BB28_RS07245	BB28_RS07245	tRNA-Leu	2.36439	0.000206223	469.721	280	330	779	416	633	470.76	100.32	sig
BB28_RS18825	BB28_RS18825	alkaline phosphatase	2.35617	3.555e-07	220.79	174	199	345	207	197	80.01	16.1	sig
BB28_RS07320	BB28_RS07320	ABC transporter ATP-binding protein	2.35406	1.21631e-09	152.731	244	182	97	140	121	16.32	2.72	sig
ffs	ffs		2.34504	2.75914e-05	347.403	181	220	509	353	555	2543.8	541.74	sig
BB28_RS24120	BB28_RS24120	2-oxo acid dehydrogenase subunit E2	2.3413	6.61958e-11	129.535	154	158	95	121	125	63.16	12.42	sig
BB28_RS01405	BB28_RS01405	transposase	2.33539	0.00126441	614.207	490	567	907	506	643	9.42	1.48	sig
BB28_RS16875	BB28_RS16875	class 1b ribonucleoside-diphosphate reductase subunit beta	2.33323	2.02419e-13	105.678	123	147	67	101	99	1335.41	275.26	sig
BB28_RS16845	BB28_RS16845	nitroreductase family deazaflavin-dependent oxidoreductase	2.32903	3.17037e-08	168.464	187	166	158	166	166	105.68	21.54	sig
BB28_RS20590	BB28_RS20590	resuscitation-promoting factor RpfA	2.32871	8.33928e-07	235.718	171	197	380	237	218	313.09	65.13	sig
BB28_RS02755	BB28_RS02755	acetamidase/formamidase family protein	2.32687	8.97356e-06	299.929	192	228	442	249	434	62.12	12.53	sig
BB28_RS02245	BB28_RS02245	tRNA-Thr	2.32376	6.93247e-05	348.306	228	214	466	344	550	476.93	102.17	sig
BB28_RS06975	BB28_RS06975	hypothetical protein	2.31708	3.85838e-12	115.242	126	148	79	110	119	1743.7	362.41	sig
BB28_RS03545	BB28_RS03545	phosphate ABC transporter ATP-binding protein	2.30932	1.90936e-12	111.936	130	151	71	106	110	478.02	100.18	sig
BB28_RS03540	BB28_RS03540	phosphate ABC transporter, permease protein PstA	2.29732	1.06315e-12	108.973	135	153	65	97	106	256.3	53.77	sig
BB28_RS24125	BB28_RS24125	alpha-ketoacid dehydrogenase subunit beta	2.2959	3.28831e-11	136.683	168	169	114	118	120	70.77	14.42	sig
BB28_RS19935	BB28_RS19935	inorganic phosphate transporter	2.28233	1.28535e-12	111.76	127	152	64	114	112	1095.14	234.37	sig
BB28_RS02165	BB28_RS02165	membrane protein	2.27945	2.90747e-05	352.387	209	267	585	291	476	25.56	5.24	sig
BB28_RS20640	BB28_RS20640	amino acid permease	2.27922	0.000940933	554.043	437	444	785	486	658	7.37	1	sig
BB28_RS05330	BB28_RS05330	sulfite exporter TauE/SafE family protein	2.2717	0.000194965	413.614	427	304	578	432	352	13.33	2.31	sig
BB28_RS21850	BB28_RS21850	hypothetical protein	2.26069	2.64969e-07	203.257	173	181	263	204	201	373.2	82.67	sig
BB28_RS10950	BB28_RS10950	hypothetical protein	2.24636	7.81489e-11	144.027	151	170	132	129	140	1302.56	285.07	sig
BB28_RS09500	BB28_RS09500	hypothetical protein	2.24538	0.000231904	431.787	538	329	568	402	349	24.14	4.79	sig
BB28_RS23855	BB28_RS23855	DoxX family protein	2.23938	4.56669e-08	177.934	191	179	173	172	175	71.88	15.39	sig
BB28_RS04125	BB28_RS04125	citrate synthase 2	2.23356	4.83587e-13	119.279	141	165	82	108	109	479.42	105.22	sig
BB28_RS12230	BB28_RS12230	adenylyltransferase	2.22951	1.16245e-07	196.416	183	188	241	191	182	118.47	26.28	sig
BB28_RS00120	BB28_RS00120	tRNA-Ile	2.22609	1.59804e-05	315.367	189	213	418	302	512	2447.07	561.89	sig
BB28_RS15845	BB28_RS15845	membrane protein	2.22465	0.00128032	487.775	956	315	375	433	466	6.23	0.73	sig
BB28_RS12360	BB28_RS12360	hemophore-related protein	2.22308	4.09172e-05	292.626	566	207	212	296	243	22.87	4.58	sig
BB28_RS03760	BB28_RS03760	hypothetical protein	2.22144	1.692e-05	270.876	387	193	256	284	252	55.06	11.8	sig
BB28_RS17275	BB28_RS17275	acetyl-CoA C-acyltransferase	2.21863	3.23485e-05	313.059	450	282	324	298	231	8.68	1.31	sig
BB28_RS12235	BB28_RS12235	hypothetical protein	2.216	1.60897e-05	296.066	342	233	370	283	263	63.2	13.49	sig
BB28_RS03655	BB28_RS03655	tRNA-Lys	2.20912	0.000499013	454.371	394	258	600	450	623	201.48	46.64	sig
BB28_RS01820	BB28_RS01820	lipid-transfer protein	2.2054	4.57012e-09	159.633	158	177	146	154	164	118.15	26.44	sig
BB28_RS04850	BB28_RS04850	MspA protein	2.2046	3.9511e-08	186.661	336	189	118	168	154	21.89	4.36	sig
BB28_RS06250	BB28_RS06250	cation acetate symporter	2.20225	3.3767e-06	313.549	227	290	655	248	228	26.18	5.37	sig
BB28_RS20650	BB28_RS20650	urea carboxylase	2.20076	0.000296033	456.386	655	356	606	394	320	8.41	1.41	sig
BB28_RS20895	BB28_RS20895	hypothetical protein	2.1986	1.02483e-05	294.859	249	239	454	288	267	86.46	19.91	sig
BB28_RS12325	BB28_RS12325	flavin reductase family protein	2.18888	0.00294052	579.222	1162	474	333	467	606	2.91	0.19	sig
BB28_RS06905	BB28_RS06905	cytochrome P450	2.18708	3.71251e-08	189.584	165	192	231	182	181	218.23	50.04	sig
BB28_RS19795	BB28_RS19795	DUF4873 domain-containing protein	2.18141	0.00112868	504.665	724	303	583	512	451	14.98	2.92	sig
BB28_RS09730	BB28_RS09730	3-methyl-2-oxobutanoate hydroxymethyltransferase	2.17405	6.00969e-10	144.719	148	171	111	150	147	1736.61	403.23	sig
BB28_RS05050	BB28_RS05050	histidine phosphatase family protein	2.17246	9.47442e-07	236.798	185	208	337	238	229	210.83	49.85	sig
BB28_RS05310	BB28_RS05310	tRNA-Ala	2.16922	4.25138e-07	207.837	159	183	249	230	225	2234.3	518.7	sig
BB28_RS22365	BB28_RS22365	cytochrome P450	2.16904	5.16898e-07	217.87	170	195	280	228	224	166.66	38.57	sig
BB28_RS14960	BB28_RS14960	LysM peptidoglycan-binding domain-containing protein	2.15859	2.7256e-08	178.036	160	178	193	177	183	356.42	83.06	sig
BB28_RS22260	BB28_RS22260	acyl-CoA dehydrogenase	2.15806	1.26078e-06	235.403	150	187	290	290	280	1411.68	327.55	sig
BB28_RS02380	BB28_RS02380	2-oxo-4-hydroxy-4-carboxy-5-ureidoimidazoline decarboxylase	2.15495	8.68059e-06	296.469	252	248	459	277	269	80.99	18.75	sig
BB28_RS14365	BB28_RS14365	tRNA-Val	2.14833	3.00437e-06	263.539	188	212	365	289	282	1689.29	400.98	sig
BB28_RS00925	BB28_RS00925	alpha/beta hydrolase	2.14288	3.39266e-05	373.702	299	316	683	332	297	30.28	6.55	sig
BB28_RS17090	BB28_RS17090	cysteine hydrolase	2.1384	0.000678971	520.135	682	407	689	462	400	8.12	1.39	sig
BB28_RS07470	BB28_RS07470	hypothetical protein	2.13455	3.62565e-06	266.17	223	245	385	252	240	33.29	7.59	sig
BB28_RS19930	BB28_RS19930	hypothetical protein	2.1302	1.45628e-12	124.038	155	168	70	122	118	1769.34	420.47	sig
BB28_RS03645	BB28_RS03645	alpha/beta hydrolase	2.12669	2.95977e-05	371.343	213	275	591	316	533	600.52	147.91	sig
BB28_RS17110	BB28_RS17110	PASTA domain-containing protein	2.12372	6.32119e-05	330.437	464	234	338	354	284	62.43	14.37	sig
BB28_RS06255	BB28_RS06255	DUF485 domain-containing protein	2.11352	0.000474474	484.88	515	332	704	491	420	32.53	7.37	sig
BB28_RS15070	BB28_RS15070	VOC family protein	2.10745	1.4692e-05	286.479	381	230	305	281	247	39.22	9.16	sig
rnpB	rnpB	RNase P RNA component class A	2.1035	0.00371206	863.511	546	1061	1246	705	849	5658.38	1550.43	sig
BB28_RS05060	BB28_RS05060	TIGR03621 family F420-dependent LLM class oxidoreductase	2.1027	4.53599e-06	257.459	322	242	275	245	210	21.9	4.84	sig
BB28_RS14560	BB28_RS14560	acetyltransferase	2.09989	2.55313e-07	210.196	195	204	248	202	204	211.88	51.92	sig
BB28_RS20890	BB28_RS20890	ArsR family transcriptional regulator	2.09743	6.92565e-05	370.381	350	265	536	385	341	74.76	18.48	sig
BB28_RS16130	BB28_RS16130	hypothetical protein	2.09586	1.05681e-06	226.779	296	209	223	213	199	38.73	8.89	sig
BB28_RS22210	BB28_RS22210	ArsR family transcriptional regulator	2.08805	1.03717e-06	215.827	273	191	194	221	205	89.69	21.35	sig
BB28_RS02885	BB28_RS02885	acetyl-CoA acetyltransferase	2.07829	2.55001e-07	213.513	210	218	242	196	203	50.5	11.99	sig
BB28_RS16295	BB28_RS16295	tRNA-Gln	2.07194	9.8988e-05	384.912	265	254	513	369	577	606.73	156.72	sig
BB28_RS04990	BB28_RS04990	hypothetical protein	2.07073	1.35465e-06	248.971	179	216	329	270	264	1863.39	466	sig
BB28_RS11100	BB28_RS11100	MerR family transcriptional regulator	2.06982	1.1554e-11	152.188	204	196	126	117	129	98.58	23.74	sig
BB28_RS04400	BB28_RS04400	membrane protein	2.05015	1.71347e-06	227.902	306	206	203	224	208	48.34	11.67	sig
BB28_RS16565	BB28_RS16565	MarR family transcriptional regulator	2.04844	7.09764e-06	285.731	271	251	384	272	260	37.87	9.19	sig
rrf	rrf	5S ribosomal RNA	2.04452	0.00569101	664.667	609	427	890	663	783	81.14	21.2	sig
BB28_RS01295	BB28_RS01295	tRNA-Ser	2.04352	0.000166921	494.725	224	341	758	516	758	2703.13	692.33	sig
BB28_RS19640	BB28_RS19640	type 1 glutamine amidotransferase	2.02902	7.69465e-06	275.191	452	252	227	263	211	20.46	4.71	sig
BB28_RS11150	BB28_RS11150	monooxygenase	2.02806	0.000109517	422.654	480	416	588	377	283	8.69	1.8	sig
BB28_RS15625	BB28_RS15625	MspA family protein	2.02805	0.00035599	559.481	295	461	913	497	735	130.83	32.81	sig
BB28_RS10365	BB28_RS10365	copper-translocating P-type ATPase	2.02391	2.64319e-09	178.026	208	238	153	148	152	22.05	5.08	sig
BB28_RS17955	BB28_RS17955	ribosomal subunit interface protein	2.019	1.35717e-11	141.283	167	185	87	139	139	1590.77	406.94	sig
BB28_RS22175	BB28_RS22175	NAD-dependent succinate-semialdehyde dehydrogenase	2.01779	4.4251e-08	194.344	172	198	216	192	195	373.33	94.8	sig
BB28_RS17230	BB28_RS17230	alpha/beta hydrolase	2.01088	4.47989e-11	151.813	220	205	85	132	138	50.33	12.35	sig
BB28_RS09475	BB28_RS09475	tRNA-Val	2.01032	4.15783e-07	214.403	200	201	235	217	220	1089.36	281.54	sig
BB28_RS03090	BB28_RS03090	MFS transporter	2.00935	1.74994e-09	191.818	212	237	224	143	153	45.26	11.05	sig

## Sheet: DEG Plk vs Pellicle t2
GENE_NAME	GENE_ID	PRODUCT	LOG2FOLD	AVG_PVALUE	AVG_RANK	RoundRobin	RankProduct	SAM	EdgeR	DESeq	PellicleLate	Not PellicleLate
BB28_RS13025	BB28_RS13025	ABC transporter ATP-binding protein	-7.40416	6.34365e-111	1.17255	1	1	1	1	2	6.07	1223.37	sig
BB28_RS13030	BB28_RS13030	ABC transporter permease	-7.18213	7.11676e-84	2.57576	2	2	3	3	3	6.86	1163.14	sig
BB28_RS13035	BB28_RS13035	nitrate ABC transporter substrate-binding protein	-6.82767	4.25683e-120	2.12724	3	3	2	2	1	9.99	1292.3	sig
BB28_RS03190	BB28_RS03190	EamA family transporter	-4.39659	7.44733e-44	4	4	4	4	4	4	33.88	782.46	sig
BB28_RS05575	BB28_RS05575	deferrochelatase/peroxidase EfeB	-3.82447	1.12518e-15	43.4195	6	6	20	37	306	6.62	112.18	sig
BB28_RS05580	BB28_RS05580	peptidase M75	-3.81894	4.35811e-15	46.6877	5	5	16	53	339	10.26	166.6	sig
BB28_RS04495	BB28_RS04495	ABC transporter permease	-3.5439	8.02185e-15	62.5649	39	9	33	125	179	3.82	58.56	sig
BB28_RS08640	BB28_RS08640	hypothetical protein	-3.38332	3.70898e-17	44.4559	17	18	14	101	125	12.02	141.39	sig
BB28_RS04475	BB28_RS04475	MCE family protein	-3.35224	3.05575e-13	68.2667	9	10	30	100	387	8.3	99.72	sig
BB28_RS07380	BB28_RS07380	NUDIX domain-containing protein	-3.35212	1.73515e-29	7.27915	11	7	5	7	7	19.33	219.19	sig
BB28_RS04470	BB28_RS04470	MCE family protein	-3.32204	7.01197e-13	75.0647	8	12	39	124	386	9.45	109.27	sig
BB28_RS04490	BB28_RS04490	ABC transporter permease	-3.3023	8.46076e-10	146.687	66	21	99	210	548	3.64	50.68	sig
BB28_RS05585	BB28_RS05585	iron transporter	-3.24711	2.18873e-23	17.2785	28	15	7	11	32	7	77.64	sig
BB28_RS04460	BB28_RS04460	MCE family protein	-3.20397	2.13507e-23	17.041	15	14	11	12	39	7.02	76.63	sig
BB28_RS20770	BB28_RS20770	MMPL family RND transporter	-3.17932	1.6958e-36	6.3597	7	8	6	6	5	78.39	768.09	sig
BB28_RS11090	BB28_RS11090	diaminobutyrate acetyltransferase	-3.15567	3.73653e-10	123.719	13	17	74	268	525	100.59	978.09	sig
BB28_RS20780	BB28_RS20780	membrane protein	-3.11171	5.24354e-21	24.7128	12	13	15	44	53	234.49	2186.53	sig
BB28_RS23435	BB28_RS23435	GAP family protein	-3.09879	7.93953e-12	122.8	255	38	18	158	271	2.29	26.03	sig
BB28_RS15415	BB28_RS15415	metal-dependent transcriptional regulator	-3.0857	8.13679e-10	144.813	14	20	139	254	587	27.8	259.67	sig
BB28_RS04480	BB28_RS04480	MCE family protein	-3.05025	6.15747e-24	16.1735	18	16	12	13	23	13.3	124.87	sig
BB28_RS20775	BB28_RS20775	MMPL family RND transporter	-3.0493	6.21589e-28	9.98997	10	11	9	10	10	123.14	1099.4	sig
BB28_RS11085	BB28_RS11085	diaminobutyrate--2-oxoglutarate transaminase	-3.03148	3.82806e-08	196.48	20	32	142	465	701	118.4	1061.73	sig
BB28_RS04485	BB28_RS04485	MCE family protein	-3.0215	1.40938e-20	31.823	22	22	24	39	59	5.69	56.03	sig
BB28_RS23430	BB28_RS23430	GAP family protein	-2.96032	1.88405e-10	155.432	94	37	119	287	350	5.28	51	sig
BB28_RS11070	BB28_RS11070	MFS transporter	-2.93053	1.83927e-09	155.973	23	31	112	294	593	18.59	159.45	sig
BB28_RS21430	BB28_RS21430	hypothetical protein	-2.90793	3.52515e-29	13.7975	29	19	8	9	9	31.91	262.56	sig
BB28_RS23415	BB28_RS23415	glycosyltransferase	-2.90259	4.94532e-18	48.9461	31	24	35	65	111	8.7	75.94	sig
BB28_RS04465	BB28_RS04465	MCE family protein	-2.86811	2.56385e-23	25.001	33	27	21	16	30	8.63	72.77	sig
BB28_RS22990	BB28_RS22990	MCE family protein	-2.75568	1.43692e-22	24.7418	16	23	23	27	37	111.35	812.38	sig
BB28_RS10370	BB28_RS10370	polyketide synthase	-2.75464	2.36543e-17	73.1244	42	55	73	92	115	3.19	27.54	sig
BB28_RS23005	BB28_RS23005	ABC transporter permease	-2.74133	4.09605e-19	47.2498	24	29	52	62	81	53.22	388.35	sig
BB28_RS03275	BB28_RS03275	S9 family peptidase	-2.73836	8.87015e-32	13.8701	19	25	13	8	8	35.11	256.04	sig
BB28_RS18250	BB28_RS18250	hypothetical protein	-2.73756	8.8297e-20	42.3924	62	30	19	46	65	30.13	220.91	sig
BB28_RS23010	BB28_RS23010	ABC transporter permease	-2.72808	4.41743e-23	27.135	26	28	28	23	31	51.74	373.8	sig
BB28_RS23450	BB28_RS23450	hypothetical protein	-2.72232	1.13482e-10	195.209	263	95	128	232	301	1.45	15.21	sig
BB28_RS07375	BB28_RS07375	holo-ACP synthase	-2.70225	1.539e-56	12.2912	21	26	10	5	6	349.52	2441.77	sig
BB28_RS22090	BB28_RS22090	acyl-ACP desaturase	-2.69301	1.08726e-16	71.6199	35	40	59	117	134	27.91	199.4	sig
BB28_RS15420	BB28_RS15420	DUF4262 domain-containing protein	-2.69166	1.17055e-12	125.088	74	42	130	199	235	16.02	117.07	sig
BB28_RS03280	BB28_RS03280	short-chain dehydrogenase	-2.6855	9.04897e-23	29.7117	51	34	17	18	35	13.82	100.03	sig
BB28_RS03380	BB28_RS03380	hypothetical protein	-2.66548	3.97922e-05	468.724	949	132	213	623	697	1.03	12.25	sig
BB28_RS08645	BB28_RS08645	epoxide hydrolase	-2.66306	2.47134e-13	111.961	47	54	96	198	220	29.65	205.59	sig
BB28_RS20730	BB28_RS20730	glycosyltransferase	-2.6628	1.12599e-18	51.9624	25	33	53	71	92	112.44	769.65	sig
BB28_RS22995	BB28_RS22995	MCE family protein	-2.6551	2.56611e-17	65.8997	30	36	63	99	126	118.28	805.11	sig
BB28_RS22985	BB28_RS22985	MCE family protein	-2.65402	5.90601e-21	38.3424	27	35	32	45	56	107.81	733.24	sig
BB28_RS14715	BB28_RS14715	class I SAM-dependent RNA methyltransferase	-2.63237	8.67102e-18	64.3984	38	41	64	74	120	24.18	165.7	sig
BB28_RS20725	BB28_RS20725	acyltransferase	-2.62366	6.29899e-19	54.6293	32	39	62	60	89	51.92	348.73	sig
BB28_RS10390	BB28_RS10390	non-ribosomal peptide synthetase	-2.5516	6.39232e-17	84.7005	40	77	85	106	130	5.7	39.42	sig
BB28_RS03250	BB28_RS03250	TetR family transcriptional regulator	-2.55095	2.43576e-17	72.0762	43	45	75	84	129	53.9	343.61	sig
BB28_RS20355	BB28_RS20355	MCE family protein	-2.53646	1.81028e-12	137.89	80	61	141	212	241	13.29	86.9	sig
BB28_RS23000	BB28_RS23000	mammalian cell entry protein	-2.53479	2.84351e-18	61.2214	34	43	60	79	102	86.93	545.36	sig
BB28_RS22870	BB28_RS22870	alpha/beta hydrolase	-2.51428	1.43646e-23	34.8515	64	48	22	25	24	18.66	118.03	sig
BB28_RS24835	BB28_RS24835	membrane protein insertion efficiency factor YidD	-2.51258	1.90528e-19	54.6659	53	46	46	54	77	88.95	547.63	sig
BB28_RS20365	BB28_RS20365	MCE family protein	-2.50557	5.4328e-14	119.764	117	67	100	155	176	7.1	47.25	sig
BB28_RS04150	BB28_RS04150	MMPL family RND transporter	-2.50472	1.42474e-25	26.3957	37	44	29	17	12	68.22	418.7	sig
BB28_RS20370	BB28_RS20370	MCE family protein	-2.4924	3.23262e-18	63.6965	86	59	25	69	93	10.14	64.82	sig
BB28_RS24300	BB28_RS24300	membrane protein insertase YidC	-2.48686	5.28348e-25	28.242	41	47	26	20	14	121.51	733.37	sig
BB28_RS10385	BB28_RS10385	non-ribosomal peptide synthetase	-2.46754	2.67349e-08	235.89	49	97	219	374	666	4.85	32.82	sig
BB28_RS04160	BB28_RS04160	polyketide synthase	-2.45966	3.50204e-24	31.5933	36	49	34	21	22	64.86	386.19	sig
BB28_RS20930	BB28_RS20930	MCE family protein	-2.45354	2.67514e-26	28.9437	46	50	31	15	13	46.4	276.43	sig
BB28_RS22830	BB28_RS22830	MCE family protein	-2.45292	4.33961e-16	94.5006	57	60	103	120	149	40.58	242.07	sig
BB28_RS20935	BB28_RS20935	MCE family protein	-2.44946	2.19859e-23	38.6501	48	51	40	22	36	48.98	291.06	sig
BB28_RS15560	BB28_RS15560	MFS transporter	-2.4478	3.5684e-21	50.9338	45	52	54	49	55	56.24	333.35	sig
BB28_RS22435	BB28_RS22435	DUF3367 domain-containing protein	-2.42107	1.15577e-27	33.1624	44	68	47	14	11	9.38	57.37	sig
BB28_RS17305	BB28_RS17305	nitroreductase family deazaflavin-dependent oxidoreductase	-2.41443	3.72977e-07	329.768	501	108	180	510	485	6.16	38.38	sig
BB28_RS22840	BB28_RS22840	mammalian cell entry protein	-2.41261	2.7053e-17	86.2814	67	64	86	91	131	34.05	198.23	sig
BB28_RS06595	BB28_RS06595	Suppressor of fused protein (SUFU)	-2.40768	4.16996e-14	128.943	128	72	114	180	166	15.84	93.18	sig
BB28_RS11075	BB28_RS11075	ectoine hydroxylase	-2.40013	1.16945e-05	401.821	91	105	375	893	973	111.74	654.3	sig
BB28_RS20940	BB28_RS20940	mammalian cell entry protein	-2.39917	3.90578e-20	59.9781	56	58	61	52	74	61.1	348.96	sig
BB28_RS11455	BB28_RS11455	acetylglutamate kinase	-2.39761	2.19021e-22	50.0437	58	56	57	43	38	57.22	327.12	sig
BB28_RS04155	BB28_RS04155	acyltransferase	-2.39364	1.03425e-23	39.8502	50	57	43	29	25	89.42	506.94	sig
BB28_RS12915	BB28_RS12915	tryptophan synthase subunit alpha	-2.38111	4.18769e-23	44.0005	52	53	48	35	34	119.05	667.83	sig
BB28_RS22450	BB28_RS22450	hypothetical protein	-2.37085	2.93508e-20	63.8404	88	82	42	56	57	8.13	48.48	sig
BB28_RS20735	BB28_RS20735	macrocin O-methyltransferase	-2.37021	1.16763e-13	124.128	54	70	136	184	218	255.75	1424.51	sig
BB28_RS11450	BB28_RS11450	bifunctional glutamate N-acetyltransferase/amino-acid acetyltransferase ArgJ	-2.36039	1.67256e-16	98.5504	65	73	105	119	141	58.23	324.57	sig
BB28_RS11445	BB28_RS11445	N-acetyl-gamma-glutamyl-phosphate reductase	-2.35022	1.10643e-18	77.0621	69	71	80	70	97	47.93	265.95	sig
BB28_RS21515	BB28_RS21515	RNA methyltransferase	-2.34935	3.29282e-23	49.9738	76	63	51	38	29	40.41	224.03	sig
BB28_RS22975	BB28_RS22975	MCE family protein	-2.34853	3.79968e-19	69.1152	55	65	71	77	79	125.86	691.46	sig
BB28_RS00960	BB28_RS00960	arabinofuranosyltransferase	-2.34753	3.88691e-22	54.1568	59	66	65	36	48	33.39	185.75	sig
BB28_RS20720	BB28_RS20720	methyltransferase	-2.3402	4.09722e-16	102.863	63	74	110	128	153	203.02	1106.44	sig
BB28_RS10395	BB28_RS10395	non-ribosomal peptide synthetase	-2.33502	3.85664e-14	136.782	78	113	153	178	177	6.55	38.43	sig
BB28_RS00195	BB28_RS00195	FtsW/RodA/SpoVE family cell cycle protein	-2.33257	9.24759e-24	46.148	60	62	55	34	26	65.53	357.25	sig
BB28_RS22980	BB28_RS22980	MCE family protein	-2.32831	2.69818e-20	65.5422	61	69	70	61	67	91.61	497.34	sig
BB28_RS23440	BB28_RS23440	sulfotransferase family protein	-2.32312	1.37591e-11	189.244	116	102	225	285	257	12.7	71.98	sig
BB28_RS11480	BB28_RS11480	argininosuccinate lyase	-2.31262	4.14143e-22	58.2433	68	75	58	48	45	81.94	439.49	sig
BB28_RS18045	BB28_RS18045	mannose-6-phosphate isomerase, class I	-2.30348	5.93744e-23	54.1731	71	78	56	32	41	45.93	246.51	sig
BB28_RS13295	BB28_RS13295	beta-ketoacyl-ACP reductase	-2.2772	2.38003e-27	39.5516	70	76	27	28	15	192.39	1001.26	sig
BB28_RS20955	BB28_RS20955	ABC transporter permease	-2.27599	1.49961e-17	99.3734	93	85	102	110	108	37.14	196.94	sig
BB28_RS24040	BB28_RS24040	DUF2029 domain-containing protein	-2.27508	4.97045e-25	45.2103	72	80	45	24	21	48.04	252.19	sig
BB28_RS20945	BB28_RS20945	MCE-family protein	-2.27314	2.18622e-20	72.0461	77	83	78	55	69	47.97	251.71	sig
ectC	ectC	L-ectoine synthase	-2.26335	7.87339e-06	398.809	109	121	382	803	932	187.1	985.59	sig
BB28_RS06695	BB28_RS06695	MFS transporter	-2.25538	3.09062e-09	274.36	208	162	270	372	398	4.62	26.78	sig
BB28_RS24290	BB28_RS24290	16S rRNA (guanine(527)-N(7))-methyltransferase RsmG	-2.2518	7.30173e-28	41.5201	79	79	37	19	16	70.53	363.87	sig
BB28_RS22835	BB28_RS22835	MCE family protein	-2.25145	1.4072e-12	161.465	96	99	185	203	254	32.65	170.51	sig
BB28_RS19155	BB28_RS19155	30S ribosomal protein S19	-2.23866	1.8202e-25	49.9586	73	81	49	40	20	1308.87	6617.02	sig
BB28_RS04165	BB28_RS04165	MFS transporter	-2.2358	2.92666e-18	95.7964	97	94	97	96	95	21.82	113.89	sig
BB28_RS11460	BB28_RS11460	acetylornithine transaminase	-2.22775	1.88982e-19	83.1227	82	89	88	75	82	71.59	362.62	sig
BB28_RS21265	BB28_RS21265	peptidase M28	-2.22237	2.64075e-23	60.8962	75	84	69	51	33	88.49	445.59	sig
BB28_RS20925	BB28_RS20925	MCE family protein	-2.2185	1.63584e-17	102.511	84	91	120	94	127	55.9	282.48	sig
BB28_RS23420	BB28_RS23420	glycosyl transferase family 1	-2.21223	1.28738e-14	138.649	112	109	149	157	172	15.6	80.95	sig
BB28_RS11470	BB28_RS11470	arginine repressor	-2.2099	9.32791e-22	72.3124	95	88	77	58	49	84.35	422.42	sig
BB28_RS23445	BB28_RS23445	methyltransferase domain-containing protein	-2.20793	5.35538e-08	322.778	329	157	277	443	461	6.74	36.37	sig
BB28_RS03185	BB28_RS03185	HIT family protein	-2.20343	1.863e-22	67.8632	90	86	76	47	47	133.86	664.29	sig
BB28_RS15390	BB28_RS15390	insulinase family protein	-2.19629	1.19096e-17	103.362	85	92	113	108	121	83.76	414.27	sig
BB28_RS13285	BB28_RS13285	ferrochelatase	-2.19492	7.37442e-29	46.6155	81	87	36	31	18	148.25	730.07	sig
BB28_RS22825	BB28_RS22825	MCE family protein	-2.19485	6.26672e-13	161.826	103	111	177	195	245	34.31	172.16	sig
BB28_RS19570	BB28_RS19570	3-hydroxyacyl-ACP dehydratase	-2.18321	1.47082e-20	79.8226	89	93	90	59	71	184.96	905.09	sig
BB28_RS20910	BB28_RS20910	hypothetical protein	-2.18213	8.93285e-18	110.075	106	100	122	114	109	65.7	324.11	sig
BB28_RS19135	BB28_RS19135	50S ribosomal protein L29	-2.18205	7.69215e-30	47.4794	83	90	44	26	17	875.14	4257.29	sig
BB28_RS23945	BB28_RS23945	1,4-beta-xylanase	-2.17395	8.98156e-20	83.5669	124	107	50	85	63	16.14	80.66	sig
BB28_RS20360	BB28_RS20360	MCE family protein	-2.17311	1.00378e-13	153.04	144	130	131	172	193	11.07	56.26	sig
BB28_RS02475	BB28_RS02475	dihydropteroate synthase	-2.17125	5.18529e-25	61.8105	92	98	66	41	28	93.84	456.15	sig
BB28_RS20920	BB28_RS20920	MCE family protein	-2.15864	2.61784e-19	94.1702	98	104	108	73	90	45.13	219.2	sig
BB28_RS17270	BB28_RS17270	DUF4185 domain-containing protein	-2.15509	9.45134e-23	73.4028	99	103	83	50	43	44.72	216.71	sig
BB28_RS17375	BB28_RS17375	mechanosensitive ion channel family protein	-2.15355	1.18696e-19	91.9613	101	101	104	72	84	67.68	325.98	sig
BB28_RS20350	BB28_RS20350	MCE family protein	-2.14864	4.85053e-13	168.255	164	129	148	197	210	12.64	62.75	sig
BB28_RS19140	BB28_RS19140	50S ribosomal protein L16	-2.14503	9.41136e-33	50.0262	87	96	41	30	19	948.14	4493.13	sig
BB28_RS19130	BB28_RS19130	30S ribosomal protein S17	-2.13704	5.78078e-16	126.674	100	106	138	136	158	706.14	3330.63	sig
BB28_RS21700	BB28_RS21700	LuxR family transcriptional regulator	-2.12636	5.01982e-18	114.852	105	122	137	102	110	17.11	82.95	sig
BB28_RS01615	BB28_RS01615	hypothetical protein	-2.11518	4.71315e-07	410.517	463	207	385	572	478	4.37	23.04	sig
BB28_RS20340	BB28_RS20340	ABC transporter permease	-2.10717	4.87739e-10	242.938	252	158	176	328	328	9.6	46.73	sig
BB28_RS20915	BB28_RS20915	hypothetical protein	-2.10611	2.20239e-20	90.6297	115	115	91	68	70	66.03	308.02	sig
BB28_RS03440	BB28_RS03440	phosphoribosylformylglycinamidine cyclo-ligase	-2.10546	1.37831e-18	108.075	107	116	124	89	106	74.05	344.82	sig
BB28_RS11380	BB28_RS11380	RNA methyltransferase	-2.09801	1.11335e-27	59.4469	118	112	38	33	27	55.68	258.24	sig
BB28_RS13090	BB28_RS13090	DUF2567 domain-containing protein	-2.0974	8.69249e-16	137.165	121	118	147	145	157	49.83	231.67	sig
BB28_RS20110	BB28_RS20110	hypothetical protein	-2.09495	4.95594e-12	190.219	173	136	157	239	261	34.63	160.75	sig
BB28_RS23425	BB28_RS23425	class I SAM-dependent methyltransferase	-2.09413	4.60742e-09	293.364	270	177	266	381	403	7.81	38.71	sig
BB28_RS04010	BB28_RS04010	DNA alkylation repair protein	-2.09333	2.65224e-13	178.65	174	131	183	213	198	21.61	101.83	sig
BB28_RS18180	BB28_RS18180	septum formation inhibitor Maf	-2.09127	1.24666e-20	91.0492	104	114	93	88	61	79.3	365.2	sig
BB28_RS24165	BB28_RS24165	hypothetical protein	-2.09032	5.79315e-24	72.1969	114	117	67	42	40	41.09	190.21	sig
BB28_RS07370	BB28_RS07370	type I polyketide synthase	-2.09005	2.99713e-20	85.4873	102	110	72	63	85	342.53	1565.3	sig
BB28_RS11625	BB28_RS11625	ribosome biogenesis GTPase Der	-2.08995	1.35352e-20	90.8007	108	120	101	66	66	39.6	183.47	sig
BB28_RS02490	BB28_RS02490	DUF3180 domain-containing protein	-2.08288	9.21539e-16	141.831	141	124	145	150	150	51.9	239.29	sig
BB28_RS20345	BB28_RS20345	MCE family protein	-2.08073	3.12533e-11	224.651	218	159	198	282	279	8.47	41.47	sig
BB28_RS15400	BB28_RS15400	hypothetical protein	-2.07469	7.36641e-18	116.763	146	123	87	140	94	56.78	258.16	sig
BB28_RS21520	BB28_RS21520	hypothetical protein	-2.07305	5.11504e-20	97.9892	113	119	106	81	75	92.52	419.77	sig
BB28_RS21260	BB28_RS21260	hypothetical protein	-2.06646	8.1237e-09	298.869	185	161	332	436	443	44.03	201.73	sig
BB28_RS14020	BB28_RS14020	DUF389 domain-containing protein	-2.06595	8.65252e-20	98.6348	120	127	89	82	80	66.99	302.75	sig
BB28_RS15915	BB28_RS15915	tRNA (guanosine(37)-N1)-methyltransferase TrmD	-2.06456	1.62824e-18	109.284	136	128	81	107	99	44.35	201.48	sig
BB28_RS00865	BB28_RS00865	hypothetical protein	-2.06437	7.85307e-23	84.6291	110	125	94	64	44	66.29	299.96	sig
BB28_RS19455	BB28_RS19455	50S ribosomal protein L10	-2.05003	3.75789e-22	89.1571	111	126	92	76	51	1128.07	5004.12	sig
BB28_RS24365	BB28_RS24365	DUF4365 domain-containing protein	-2.04835	2.1249e-08	327.098	200	187	362	486	464	15.96	73.68	sig
BB28_RS11465	BB28_RS11465	ornithine carbamoyltransferase	-2.04498	2.18409e-17	127.455	123	134	135	113	133	87.15	387.72	sig
BB28_RS22660	BB28_RS22660	hypothetical protein	-2.04115	1.35266e-12	184.869	224	150	116	221	229	16.26	73.94	sig
BB28_RS20950	BB28_RS20950	ABC transporter permease	-2.03662	5.34315e-20	102.17	131	133	98	80	76	54.84	244.22	sig
BB28_RS05835	BB28_RS05835	thioredoxin domain-containing protein	-2.03662	6.9442e-23	85.4617	122	139	82	57	46	28.2	126.48	sig
BB28_RS17310	BB28_RS17310	TetR family transcriptional regulator	-2.02395	1.84314e-17	123.16	163	138	79	127	117	35.04	155.57	sig
BB28_RS11475	BB28_RS11475	argininosuccinate synthase	-2.02297	1.00024e-20	103.294	119	135	109	97	64	142.15	622.07	sig
BB28_RS08220	BB28_RS08220	DUF732 domain-containing protein	-2.02179	1.9386e-11	220.233	191	153	209	277	286	56.78	250.71	sig
BB28_RS08140	BB28_RS08140	MFS transporter	-2.02048	1.94379e-18	125.136	142	148	125	116	98	24.19	107.58	sig
BB28_RS09775	BB28_RS09775	sensor histidine kinase	-2.01355	5.72049e-18	128.914	130	141	144	115	116	56.08	245.37	sig
BB28_RS00190	BB28_RS00190	penicillin-binding protein 2	-2.01229	3.12017e-16	143.359	127	143	158	135	155	68.1	296.95	sig
BB28_RS21435	BB28_RS21435	formate-dependent phosphoribosylglycinamide formyltransferase	-2.01116	4.32049e-18	128.758	134	146	143	111	112	35.12	154.55	sig
BB28_RS22875	BB28_RS22875	TetR/AcrR family transcriptional regulator	-2.00892	3.97281e-13	183.685	171	155	168	201	228	42.21	184.33	sig
BB28_RS24295	BB28_RS24295	protein jag	-2.00724	6.91273e-16	147.341	133	144	159	137	165	143.76	622.19	sig
BB28_RS11605	BB28_RS11605	segregation/condensation protein A	-2.00687	3.02878e-13	187.496	153	156	201	217	216	37.79	166	sig
BB28_RS19660	BB28_RS19660	hypothetical protein	8.83574	1.18221e-30	47.8226	84	10	4	52	170	274.77	0.02	sig
BB28_RS19655	BB28_RS19655	universal stress protein	8.62036	1.62067e-26	32.3097	4	1	10	97	154	1104.59	1.96	sig
BB28_RS24410	BB28_RS24410	hypothetical protein	8.22842	3.98427e-19	85.4613	69	4	44	148	293	577.16	1.05	sig
BB28_RS15590	BB28_RS15590	acyltransferase	8.10862	1.32516e-30	26.3286	2	2	12	84	104	1046.81	3.23	sig
BB28_RS19650	BB28_RS19650	NAD(P)H nitroreductase	8.06674	6.94494e-16	75.3646	3	3	34	280	302	1176.75	3.6	sig
BB28_RS19645	BB28_RS19645	hypothetical protein	7.79978	6.96568e-126	2.48778	5	5	1	2	1	659.68	2.43	sig
BB28_RS15595	BB28_RS15595	polyketide synthase	7.68573	2.18971e-88	5.03787	1	6	2	19	4	791.17	3.43	sig
BB28_RS16580	BB28_RS16580	1-acyl-sn-glycerol-3-phosphate acyltransferase	7.5624	2.27475e-43	24.2202	11	9	14	34	76	747.32	3.49	sig
BB28_RS03145	BB28_RS03145	PPE family protein	7.54015	6.32973e-107	5.35501	8	8	6	3	3	734.87	3.52	sig
BB28_RS03610	BB28_RS03610	hydroxylacyl-CoA dehydrogenase	7.44034	2.47349e-84	10.711	19	17	7	5	9	459.39	2.18	sig
BB28_RS09135	BB28_RS09135	hypothetical protein	7.44031	2.31936e-75	13.8469	34	7	8	8	20	1075.48	6.06	sig
BB28_RS23505	BB28_RS23505	pyridoxamine 5'-phosphate oxidase	7.13367	5.08897e-46	27.5225	15	12	26	39	57	1771.46	12.83	sig
BB28_RS01170	BB28_RS01170	hypothetical protein	7.11056	8.44166e-74	17.897	43	19	5	9	25	928.27	6.55	sig
BB28_RS03095	BB28_RS03095	TauD/TfdA family dioxygenase	7.10421	2.83055e-37	30.6574	7	11	28	66	69	2597.9	19.38	sig
BB28_RS21795	BB28_RS21795	hypothetical protein	7.05852	6.78287e-45	34.4905	31	22	22	27	85	249.96	1.14	sig
BB28_RS14400	BB28_RS14400	aldo/keto reductase	7.04885	8.83922e-18	89.9834	23	20	48	220	269	503.88	3.1	sig
BB28_RS05185	BB28_RS05185	hypothetical protein	7.01858	2.82123e-90	10.0498	9	15	9	14	5	1324.5	10.22	sig
BB28_RS03100	BB28_RS03100	hypothetical protein	7	1.18474e-28	46.0318	10	13	41	96	120	1940.26	15.3	sig
BB28_RS23110	BB28_RS23110	5-methyltetrahydropteroyltriglutamate--homocysteine S-methyltransferase	6.96118	7.71958e-133	4.69883	6	18	3	1	2	1813.67	14.81	sig
BB28_RS06765	BB28_RS06765	acyl carrier protein	6.91418	1.48381e-61	25.2508	18	21	23	45	23	1463.26	12.38	sig
BB28_RS03135	BB28_RS03135	copper chaperone	6.90191	1.3776e-32	41.8409	16	14	39	75	94	3525.61	30.61	sig
BB28_RS03130	BB28_RS03130	WXG100 family type VII secretion target	6.8907	8.72055e-77	17.0606	12	16	21	25	13	4010.65	35.34	sig
BB28_RS03125	BB28_RS03125	type VII secretion protein EsxS	6.5593	4.75875e-66	26.8479	28	23	29	33	22	1737.42	18.82	sig
BB28_RS18270	BB28_RS18270	DUF1338 domain-containing protein	6.50502	4.11016e-75	19.1286	13	24	18	32	12	1415.36	16.05	sig
BB28_RS23640	BB28_RS23640	hypothetical protein	6.50086	1.38905e-14	152.329	117	45	90	254	352	156.46	0.98	sig
BB28_RS15585	BB28_RS15585	GAP family protein	6.49237	9.93124e-54	38.3092	58	31	27	38	41	231.39	2.1	sig
BB28_RS05615	BB28_RS05615	alpha/beta hydrolase	6.47518	2.0489e-81	17.5276	21	25	13	21	10	808.83	9.09	sig
BB28_RS03105	BB28_RS03105	acyl-CoA synthetase	6.41049	2.08835e-60	28.4473	14	26	31	46	30	1062.55	12.56	sig
BB28_RS03120	BB28_RS03120	PE family protein	6.35142	2.28149e-70	28.3298	33	27	37	22	24	1408.59	17.66	sig
BB28_RS06775	BB28_RS06775	beta-ketoacyl synthase	6.34526	3.05881e-77	22.2423	27	29	19	24	14	493.24	5.82	sig
BB28_RS23630	BB28_RS23630	dehydrogenase	6.26615	8.63697e-21	84.7169	26	30	71	182	183	1355.99	18.6	sig
BB28_RS06770	BB28_RS06770	beta-ketoacyl-[acyl-carrier-protein] synthase family protein	6.16321	2.3869e-58	36.9103	29	37	38	49	33	479.8	6.51	sig
BB28_RS06790	BB28_RS06790	3-oxoacyl-ACP reductase FabG	6.14233	7.77282e-103	16.3265	40	35	11	4	7	454.99	6.21	sig
BB28_RS06800	BB28_RS06800	ACP S-malonyltransferase	6.11746	2.56659e-85	24.2312	32	36	30	13	15	503.22	7.08	sig
BB28_RS12205	BB28_RS12205	universal stress protein	6.09957	1.65166e-29	55.2017	20	28	47	98	113	1985.02	29.85	sig
BB28_RS06780	BB28_RS06780	beta-ketoacyl-[acyl-carrier-protein] synthase family protein	6.09004	3.22806e-112	16.5091	25	34	15	10	6	660.63	9.61	sig
BB28_RS03110	BB28_RS03110	acyl carrier protein	6.07448	5.70217e-35	60.0995	63	32	53	50	117	712.11	10.51	sig
BB28_RS09330	BB28_RS09330	hypothetical protein	6.06527	4.70841e-57	34.7923	22	33	35	51	36	1142.59	17.73	sig
BB28_RS03115	BB28_RS03115	peptide synthase	6.02875	4.83622e-51	37.6859	17	38	42	59	39	719.01	10.97	sig
BB28_RS06785	BB28_RS06785	beta-ketoacyl synthase	5.95006	9.14274e-113	18.2406	30	41	16	7	8	540.25	8.67	sig
BB28_RS09335	BB28_RS09335	hypothetical protein	5.93282	1.639e-32	60.6404	45	42	52	80	92	853.07	14.45	sig
BB28_RS06795	BB28_RS06795	thioesterase	5.90175	9.5874e-77	33.0356	51	43	43	17	19	309.39	4.88	sig
BB28_RS11110	BB28_RS11110	copper chaperone PCu(A)C	5.88343	1.24032e-88	25.9033	36	40	25	16	17	1296.16	22.71	sig
BB28_RS18275	BB28_RS18275	aldehyde dehydrogenase family protein	5.83919	1.68246e-99	19.4442	24	39	17	12	11	2155.72	39.66	sig
BB28_RS19860	BB28_RS19860	hypothetical protein	5.8071	4.23484e-22	109.333	108	46	69	105	274	219.3	3.32	sig
BB28_RS23080	BB28_RS23080	2-methylcitrate dehydratase	5.72533	3.09474e-30	69.4161	44	51	64	91	107	422.07	7.9	sig
BB28_RS03605	BB28_RS03605	hypothetical protein	5.68794	2.55914e-71	36.6676	49	47	33	28	29	345.24	6.49	sig
BB28_RS02165	BB28_RS02165	membrane protein	5.63537	3.40768e-25	83.3836	39	55	74	127	147	271.85	5.24	sig
BB28_RS24745	BB28_RS24745	hypothetical protein	5.60857	1.00155e-26	81.9777	57	48	68	113	142	796.08	16.81	sig
BB28_RS16585	BB28_RS16585	GNAT family N-acetyltransferase	5.60796	3.46779e-82	31.8089	38	49	32	23	21	879.73	18.63	sig
BB28_RS24455	BB28_RS24455	acyltransferase	5.60236	1.09889e-70	39.3225	41	52	36	37	32	574.05	11.96	sig
BB28_RS12855	BB28_RS12855	cytochrome d ubiquinol oxidase subunit II	5.54691	1.15908e-98	28.1339	46	53	24	11	18	532.74	11.54	sig
BB28_RS23090	BB28_RS23090	2-methylcitrate synthase	5.52033	5.09168e-47	56.9091	56	58	60	62	49	275.9	5.75	sig
BB28_RS23245	BB28_RS23245	nuclease	5.50879	8.01808e-47	59.535	73	65	54	56	51	142.63	2.71	sig
BB28_RS09125	BB28_RS09125	hypothetical protein	5.49119	4.08696e-20	114.908	100	57	75	169	207	314.18	6.91	sig
BB28_RS23635	BB28_RS23635	hypothetical protein	5.47317	3.34435e-18	126.855	81	66	93	204	233	268.5	5.92	sig
BB28_RS23645	BB28_RS23645	MMPL family RND transporter	5.42449	2.93291e-18	135.962	64	80	136	214	227	116.53	2.34	sig
BB28_RS23085	BB28_RS23085	methylisocitrate lyase	5.39281	2.52622e-43	62.0785	60	61	63	72	55	331.28	7.79	sig
BB28_RS05620	BB28_RS05620	sulfite exporter TauE/SafE family protein	5.35909	9.73599e-56	51.2058	55	62	49	47	44	341.88	8.24	sig
BB28_RS05065	BB28_RS05065	pyridoxamine 5'-phosphate oxidase family protein	5.35537	1.46852e-16	131.233	67	50	81	224	326	459.01	10.88	sig
BB28_RS07075	BB28_RS07075	23S ribosomal RNA	5.32739	9.19318e-18	119.404	35	54	99	282	214	12749.4	338.9	sig
BB28_RS12850	BB28_RS12850	cytochrome ubiquinol oxidase subunit I	5.22124	2.07048e-116	24.375	37	59	20	6	16	1236.84	34.75	sig
BB28_RS19835	BB28_RS19835	glycosyltransferase family 1 protein	5.19328	3.36893e-70	45.7676	54	63	51	31	34	367.25	10.01	sig
BB28_RS16545	BB28_RS16545	acyl-ACP desaturase	5.12601	2.8417e-07	304.576	42	44	207	944	843	1165.19	33.48	sig
BB28_RS11105	BB28_RS11105	peroxidase	5.12135	3.04113e-82	40.9746	48	64	46	26	27	707.9	21.01	sig
BB28_RS15845	BB28_RS15845	membrane protein	5.09442	1.13815e-21	141.506	285	84	70	117	203	49.58	0.73	sig
BB28_RS12875	BB28_RS12875	membrane protein	5.00716	5.12314e-20	122.035	65	76	105	178	221	270.77	8.5	sig
BB28_RS04335	BB28_RS04335	hypothetical protein	4.93533	3.10322e-60	55.9662	68	70	59	41	45	185.23	5.79	sig
BB28_RS02160	BB28_RS02160	membrane protein	4.91927	3.64261e-38	69.1462	52	67	72	94	64	1445.9	50.43	sig
BB28_RS19540	BB28_RS19540	hypothetical protein	4.89389	6.00539e-09	252.718	50	56	180	651	676	8390.57	288.1	sig
BB28_RS19535	BB28_RS19535	DNA-binding response regulator	4.88254	1.03829e-09	229.238	47	60	162	586	584	4853.43	166.44	sig
BB28_RS03600	BB28_RS03600	3-hydroxybutyryl-CoA dehydrogenase	4.80182	1.19001e-70	50.1844	77	73	45	30	35	225.09	7.97	sig
BB28_RS12860	BB28_RS12860	thiol reductant ABC exporter subunit CydD	4.78742	5.5039e-92	41.162	61	74	40	18	26	230.86	8.28	sig
BB28_RS23500	BB28_RS23500	hypothetical protein	4.74758	1.27603e-55	59.5036	72	71	62	48	47	950.99	37.24	sig
BB28_RS14130	BB28_RS14130	isoprenylcysteine carboxylmethyltransferase family protein	4.7313	4.18514e-62	54.1252	62	68	57	43	43	898.26	35.61	sig
BB28_RS18260	BB28_RS18260	L-lysine 6-transaminase	4.72912	2.64083e-48	60.4013	53	69	66	63	52	868.27	34.18	sig
BB28_RS23250	BB28_RS23250	DedA family protein	4.72782	4.81655e-15	216.886	340	126	148	243	263	28.17	0.42	sig
rrf	rrf	5S ribosomal RNA	4.69541	1.0277e-06	414.25	251	171	396	723	679	499.21	21.2	sig
BB28_RS24120	BB28_RS24120	2-oxo acid dehydrogenase subunit E2	4.68672	8.10462e-73	52.1076	70	77	56	29	37	316.63	12.42	sig
BB28_RS19970	BB28_RS19970	superoxide dismutase	4.67127	2.43268e-66	54.2604	66	72	55	40	42	666.3	27.32	sig
BB28_RS24130	BB28_RS24130	pyruvate dehydrogenase (acetyl-transferring) E1 component subunit alpha	4.65866	4.47694e-48	66.8011	75	78	73	57	53	279.04	11.04	sig
BB28_RS24125	BB28_RS24125	alpha-ketoacid dehydrogenase subunit beta	4.65696	5.32204e-68	56.6991	74	75	65	36	40	356.12	14.42	sig
BB28_RS14465	BB28_RS14465	nitrate reductase	4.59871	2.55964e-29	111.337	125	102	119	124	89	49.61	1.52	sig
BB28_RS03760	BB28_RS03760	hypothetical protein	4.54884	5.86939e-18	149.19	139	83	112	196	243	272.96	11.8	sig
BB28_RS17660	BB28_RS17660	nitrite reductase large subunit	4.51199	4.31058e-89	49.7418	80	91	58	15	28	81.86	3.21	sig
BB28_RS12525	BB28_RS12525	hypothetical protein	4.50873	1.48647e-105	45.3745	59	79	50	20	31	12946.4	608.25	sig
BB28_RS07995	BB28_RS07995	hypothetical protein	4.48756	8.26446e-16	204.887	401	97	124	238	229	65.38	2.36	sig
BB28_RS06810	BB28_RS06810	membrane protein	4.47745	5.93399e-61	63.7481	94	81	61	44	46	275.5	12.64	sig
BB28_RS15735	BB28_RS15735	NAD(P)/FAD-dependent oxidoreductase	4.46993	3.5453e-16	164.504	91	90	135	253	309	208.78	9.6	sig
BB28_RS03085	BB28_RS03085	cysteine synthase	4.4104	3.95681e-46	76.3223	102	88	77	61	58	108.16	4.79	sig
BB28_RS12865	BB28_RS12865	thiol reductant ABC exporter subunit CydC	4.40093	8.54004e-73	59.7526	83	86	67	35	38	144.25	6.64	sig
BB28_RS21735	BB28_RS21735	UDP-glucose/GDP-mannose dehydrogenase family protein	4.39678	1.04607e-45	71.3709	71	82	78	68	59	830.55	41.62	sig
BB28_RS17080	BB28_RS17080	PepSY domain-containing protein	4.39072	7.39394e-40	78.1313	76	85	80	79	71	271.7	13.05	sig
BB28_RS08440	BB28_RS08440	ferredoxin reductase	4.36252	8.37579e-12	215.309	92	95	170	393	448	197.01	9.58	sig
BB28_RS06555	BB28_RS06555	DUF2236 domain-containing protein	4.35933	1.09133e-20	128.403	79	87	113	165	224	590.26	29.99	sig
BB28_RS05000	BB28_RS05000	divalent metal cation transporter MntH	4.27139	3.95615e-35	91.189	85	92	94	106	80	418.87	22.63	sig
BB28_RS20870	BB28_RS20870	polyphosphate kinase 2	4.25571	4.88559e-40	81.6614	87	89	82	81	70	325.74	17.62	sig
BB28_RS03630	BB28_RS03630	membrane protein	4.2118	6.8911e-17	190.021	263	118	132	264	199	55.93	2.65	sig
BB28_RS21935	BB28_RS21935	hypothetical protein	4.20459	4.14305e-19	170.687	222	109	137	237	166	85.46	4.43	sig
BB28_RS09290	BB28_RS09290	M4 family peptidase	4.1932	1.29153e-10	271.802	236	149	208	367	453	32.71	1.27	sig
BB28_RS00255	BB28_RS00255	type VII secretion protein EsxS	4.18349	1.66217e-27	116.921	137	96	106	141	108	302.74	17.13	sig
BB28_RS22360	BB28_RS22360	fatty-acid--CoA ligase	4.18004	5.22736e-30	108.873	101	106	114	130	95	66.95	3.32	sig
BB28_RS00715	BB28_RS00715	MspA protein	4.15645	3.84557e-09	380.089	504	227	336	489	381	16.97	0.36	sig
BB28_RS22365	BB28_RS22365	cytochrome P450	4.1556	3.09679e-31	97.0291	78	93	96	125	96	657.95	38.57	sig
BB28_RS00105	BB28_RS00105	class I SAM-dependent methyltransferase	4.13865	1.87217e-32	102.598	113	99	97	114	91	119.22	6.51	sig
BB28_RS01165	BB28_RS01165	TetR family transcriptional regulator	4.09525	1.40084e-62	67.9073	88	94	76	42	48	447.53	27.23	sig
BB28_RS14475	BB28_RS14475	C4-dicarboxylate transporter DctA	4.07801	2.67879e-35	104.955	155	125	88	88	78	39.7	1.87	sig
BB28_RS11315	BB28_RS11315	MFS transporter	4.06811	1.47754e-24	143.975	174	136	133	159	121	31.62	1.32	sig
BB28_RS19610	BB28_RS19610	CsbD family protein	4.06545	8.90148e-24	135.254	146	101	122	176	137	296.55	18.3	sig
BB28_RS15600	BB28_RS15600	membrane protein	4.05737	2.24624e-10	316.273	467	159	232	448	335	29.56	1.29	sig
BB28_RS12430	BB28_RS12430	molybdopterin oxidoreductase	3.99623	2.05138e-51	83.6682	99	135	95	54	50	31.54	1.43	sig
BB28_RS04110	BB28_RS04110	diiron oxygenase	3.94028	1.89404e-39	85.4234	82	98	83	90	75	2131.68	147.63	sig
BB28_RS09315	BB28_RS09315	glycogen/starch/alpha-glucan phosphorylase	3.93903	6.6436e-52	77.7946	93	108	84	55	56	115.69	7.41	sig
BB28_RS08435	BB28_RS08435	acyl-CoA desaturase	3.93442	3.9814e-17	176.534	138	123	145	217	283	82.16	5.13	sig
BB28_RS12095	BB28_RS12095	cytochrome bc complex cytochrome b subunit	3.93252	6.71957e-57	73.2407	86	100	79	53	54	953.12	66.34	sig
BB28_RS02380	BB28_RS02380	2-oxo-4-hydroxy-4-carboxy-5-ureidoimidazoline decarboxylase	3.93025	1.97396e-29	114.932	120	105	118	132	101	274.67	18.75	sig
BB28_RS19635	BB28_RS19635	hypothetical protein	3.9016	2.98182e-27	130.67	165	124	116	142	110	66.49	4.14	sig
BB28_RS09340	BB28_RS09340	alcohol dehydrogenase	3.8789	8.84959e-26	134.418	132	119	138	161	124	118.18	7.94	sig
BB28_RS01545	BB28_RS01545	hypothetical protein	3.87416	1.77229e-11	255.415	149	146	231	379	439	225.78	16.1	sig
BB28_RS13910	BB28_RS13910	diiron oxygenase	3.87138	5.83388e-19	153.907	107	111	140	185	247	180.48	12.51	sig
BB28_RS21815	BB28_RS21815	MmpS family protein	3.86563	1.17174e-06	451.287	677	192	260	496	781	16.98	0.31	sig
BB28_RS03530	BB28_RS03530	phosphate ABC transporter substrate-binding protein PstS	3.85838	2.06006e-45	82.4545	89	103	87	69	67	559.68	40.55	sig
BB28_RS14935	BB28_RS14935	Si-specific NAD(P)( ) transhydrogenase	3.85602	8.31995e-32	117.237	121	127	126	121	93	92.54	6.22	sig
BB28_RS11715	BB28_RS11715	metal-dependent hydrolase	3.85349	3.22215e-16	183.985	126	120	152	244	313	180.72	12.94	sig
BB28_RS05070	BB28_RS05070	cytochrome c oxidase subunit I	3.83369	3.21945e-31	106.431	90	107	110	128	99	718.45	53.86	sig
BB28_RS11175	BB28_RS11175	transcriptional regulator	3.83138	3.71124e-41	90.7993	111	104	92	77	73	449.16	33.26	sig
BB28_RS23665	BB28_RS23665	short-chain dehydrogenase DltE	3.79929	1.09658e-28	118.051	103	114	127	139	109	393	29.8	sig
BB28_RS20650	BB28_RS20650	urea carboxylase	3.79826	4.94897e-15	237.767	367	161	173	289	228	26.95	1.41	sig
BB28_RS02940	BB28_RS02940	23S rRNA methyltransferase	3.79503	4.38002e-39	96.4334	106	116	103	83	77	109.76	7.82	sig
BB28_RS19630	BB28_RS19630	acyl-CoA dehydrogenase	3.78694	4.69632e-24	158.289	247	153	120	150	135	30.17	1.72	sig
BB28_RS15360	BB28_RS15360	alanine dehydrogenase	3.75139	4.35104e-47	82.5911	95	110	86	67	60	428.1	33.36	sig
BB28_RS18665	BB28_RS18665	WhiB family transcriptional regulator	3.7264	2.56027e-26	130.206	122	115	131	158	127	622.4	50	sig
BB28_RS05345	BB28_RS05345	metal-dependent hydrolase	3.70567	2.47643e-36	107.184	130	121	104	100	84	144.81	11.26	sig
BB28_RS21805	BB28_RS21805	serine protease	3.70448	5.07882e-15	202.927	104	133	201	275	351	513.77	41.76	sig
BB28_RS02885	BB28_RS02885	acetyl-CoA acetyltransferase	3.70223	2.95296e-46	90.6705	116	117	98	64	66	154.83	11.99	sig
BB28_RS15740	BB28_RS15740	class I SAM-dependent methyltransferase	3.65928	1.10297e-10	280.624	200	157	245	407	452	89.12	7.11	sig
BB28_RS13600	BB28_RS13600	hypothetical protein	3.65497	8.2528e-49	82.7584	97	112	89	60	62	663.26	55.57	sig
BB28_RS13590	BB28_RS13590	hemophore-related protein	3.6536	3.05375e-45	88.3981	110	113	85	71	68	772.37	65.24	sig
rnpB	rnpB	RNase P RNA component class A	3.64183	9.59744e-15	199.315	98	129	178	279	372	17828.6	1550.43	sig
BB28_RS12535	BB28_RS12535	MerR family transcriptional regulator	3.62689	1.49896e-39	103.306	119	122	111	85	83	722.24	62.15	sig
BB28_RS12350	BB28_RS12350	hypothetical protein	3.60892	3.82276e-18	196.992	388	148	91	210	204	47.29	3.59	sig
BB28_RS15605	BB28_RS15605	MMPL family RND transporter	3.5344	1.74922e-47	99.4965	128	150	109	65	61	57.07	4.66	sig
BB28_RS02625	BB28_RS02625	acyl-CoA desaturase	3.52	4.16838e-17	182.265	109	138	163	231	301	618.11	57.38	sig
BB28_RS22260	BB28_RS22260	acyl-CoA dehydrogenase	3.5139	3.27258e-13	217.855	96	128	193	327	429	3545.04	327.55	sig
BB28_RS11180	BB28_RS11180	cation transporter	3.50383	1.71592e-24	147.487	124	139	154	177	146	233.22	21.45	sig
BB28_RS12210	BB28_RS12210	DUF1802 domain-containing protein	3.50367	3.08663e-30	123.445	114	131	130	131	112	824.62	77.46	sig
BB28_RS06815	BB28_RS06815	MMPL family RND transporter	3.49186	7.63639e-48	93.5283	105	137	102	70	63	177.78	16.32	sig
BB28_RS06825	BB28_RS06825	alpha/beta hydrolase	3.47637	5.36723e-38	112.437	148	140	100	95	86	125.45	11.41	sig
BB28_RS13595	BB28_RS13595	hypothetical protein	3.47233	3.4915e-35	116.328	127	130	129	101	97	763.29	72.83	sig
BB28_RS20610	BB28_RS20610	transcriptional regulator	3.46982	3.59374e-41	106.094	115	134	123	82	82	1147.97	110.58	sig
BB28_RS13585	BB28_RS13585	hypothetical protein	3.43948	3.27155e-38	111.836	142	132	108	92	90	636.15	62.07	sig
BB28_RS17090	BB28_RS17090	cysteine hydrolase	3.42398	3.87502e-14	273.078	465	203	181	296	261	20.88	1.39	sig
BB28_RS19530	BB28_RS19530	histidine kinase	3.42143	5.31102e-22	157.715	112	145	165	213	162	1352.28	134.81	sig
BB28_RS09285	BB28_RS09285	ABC transporter ATP-binding protein	3.41992	3.25165e-12	262.445	171	180	241	351	410	64.62	6.01	sig
BB28_RS02155	BB28_RS02155	TetR/AcrR family transcriptional regulator	3.41248	1.50257e-27	139.084	134	144	146	146	126	390.23	38.76	sig
BB28_RS08000	BB28_RS08000	hypothetical protein	3.39139	1.89691e-20	192.437	214	182	188	225	157	34.37	2.96	sig
BB28_RS01820	BB28_RS01820	lipid-transfer protein	3.3867	6.39137e-44	105.666	123	141	121	73	79	264.69	26.44	sig
BB28_RS07310	BB28_RS07310	haloacid dehalogenase	3.37425	4.07953e-19	206.758	298	172	172	218	186	36.5	3.08	sig
BB28_RS23855	BB28_RS23855	DoxX family protein	3.37228	2.27514e-21	172.372	154	154	177	212	168	155.23	15.39	sig
BB28_RS06910	BB28_RS06910	cytochrome P450	3.37133	1.36427e-23	151.69	118	143	156	191	155	453.5	45.92	sig
BB28_RS03140	BB28_RS03140	class I SAM-dependent methyltransferase	3.36888	3.07201e-46	103.905	135	142	107	74	72	283.55	28.7	sig
BB28_RS19795	BB28_RS19795	DUF4873 domain-containing protein	3.33567	3.25242e-12	306.067	518	187	210	343	325	33.46	2.92	sig
BB28_RS21720	BB28_RS21720	hypothetical protein	3.33027	6.74061e-30	140.778	157	163	142	134	111	63.58	6.17	sig
BB28_RS13660	BB28_RS13660	MspA protein	3.32967	3.04381e-21	171.983	133	147	184	223	180	457.61	47.85	sig
BB28_RS21845	BB28_RS21845	integrase	3.30181	5.64125e-19	198.672	272	151	149	241	195	220.62	23.15	sig
BB28_RS23105	BB28_RS23105	hypothetical protein	3.27519	5.72978e-58	97.6719	129	152	101	58	65	408.15	44.57	sig
BB28_RS22290	BB28_RS22290	DUF2236 domain-containing protein	3.25896	7.54552e-18	206.643	175	168	200	277	222	84.32	8.8	sig
BB28_RS22010	BB28_RS22010	amino acid transporter	3.25168	1.80446e-07	491.519	554	338	486	647	460	18.39	1.41	sig
BB28_RS06820	BB28_RS06820	MFS transporter	3.24058	2.09261e-25	158.938	160	162	158	167	148	97.61	10.38	sig
BB28_RS19305	BB28_RS19305	DUF2236 domain-containing protein	3.23208	4.88742e-46	112.453	152	160	115	76	74	99.29	10.69	sig
BB28_RS02410	BB28_RS02410	NAD(P)/FAD-dependent oxidoreductase	3.22417	1.053e-39	128.007	177	174	128	89	87	49.43	5.02	sig
BB28_RS14255	BB28_RS14255	phenazine antibiotic biosynthesis protein	3.21657	6.51993e-25	170.83	201	181	166	168	141	51.99	5.39	sig
BB28_RS18190	BB28_RS18190	dienelactone hydrolase family protein	3.20748	1.51538e-18	218.784	293	190	179	248	194	40.64	4.11	sig
BB28_RS03150	BB28_RS03150	pyridine nucleotide-disulfide oxidoreductase	3.20684	4.52676e-41	117.369	150	155	117	86	88	151.58	16.94	sig
BB28_RS04810	BB28_RS04810	hypothetical protein	3.20217	2.48921e-28	151.252	162	158	169	136	133	508.21	58.54	sig
BB28_RS18550	BB28_RS18550	error-prone DNA polymerase	3.18327	9.93247e-28	157.336	143	186	187	144	131	54.57	5.83	sig
BB28_RS23935	BB28_RS23935	MCE family protein	3.17968	2.84742e-20	211.73	283	226	183	211	165	23.76	2.25	sig
BB28_RS14845	BB28_RS14845	hypothetical protein	3.14132	5.65833e-16	233.892	191	185	229	322	255	136.74	16	sig
BB28_RS19485	BB28_RS19485	TetR/AcrR family transcriptional regulator	3.13176	1.54564e-35	135.424	170	165	143	107	100	234.66	28.08	sig
BB28_RS19785	BB28_RS19785	diiron oxygenase	3.13004	1.79948e-26	162.483	198	178	147	155	138	65.81	7.44	sig
BB28_RS12530	BB28_RS12530	heat-shock protein Hsp20	3.11281	1.00813e-48	112.138	131	156	125	78	81	5687.2	703.34	sig
BB28_RS11120	BB28_RS11120	MFS transporter	3.11203	1.8914e-35	131.945	141	164	141	112	106	439.75	54.09	sig
BB28_RS17655	BB28_RS17655	nitrite reductase (NAD(P)H) small subunit	3.09785	2.31773e-22	178.601	164	175	182	200	173	684.97	85.97	sig
BB28_RS01845	BB28_RS01845	PadR family transcriptional regulator	3.09365	3.91827e-22	178.552	144	173	199	203	177	544.99	68.22	sig
BB28_RS16705	BB28_RS16705	esterase family protein	3.08228	3.94817e-13	268.912	186	204	263	317	402	139.91	17.23	sig
BB28_RS20890	BB28_RS20890	ArsR family transcriptional regulator	3.08108	3.45929e-20	205.338	234	177	198	233	188	150.49	18.48	sig
BB28_RS13450	BB28_RS13450	heme A synthase	3.07658	5.37447e-21	187.006	145	169	205	215	206	269.27	33.25	sig
BB28_RS15850	BB28_RS15850	hypothetical protein	3.07257	1.20773e-19	225.653	233	261	242	221	176	14.5	1.15	sig
BB28_RS04115	BB28_RS04115	ferredoxin	3.07246	1.49023e-28	151.369	140	170	160	149	139	1011.61	128.86	sig
BB28_RS21850	BB28_RS21850	hypothetical protein	3.06294	2.61667e-31	142.37	151	167	144	123	129	649.3	82.67	sig
BB28_RS04400	BB28_RS04400	membrane protein	3.05992	1.10409e-21	192.72	244	179	175	199	171	95.69	11.67	sig
BB28_RS04990	BB28_RS04990	hypothetical protein	3.05398	2.70071e-22	176.162	136	166	190	202	191	3640.45	466	sig
BB28_RS23190	BB28_RS23190	DUF2236 domain-containing protein	3.05285	7.01986e-14	265.779	183	210	282	290	387	205.47	25.94	sig
BB28_RS23570	BB28_RS23570	bile acid:sodium symporter	3.04392	6.26181e-19	216.333	188	202	218	261	216	120.69	15.16	sig
BB28_RS13265	BB28_RS13265	magnesium transporter	3.04255	1.1124e-25	179.264	209	209	176	164	143	42.39	4.91	sig
BB28_RS15610	BB28_RS15610	TetR family transcriptional regulator	3.01805	7.67167e-13	293.691	307	223	259	376	315	49.28	5.97	sig
BB28_RS21880	BB28_RS21880	VOC family protein	3.01718	3.49126e-37	140.136	184	176	134	111	105	179.8	23.1	sig
BB28_RS01295	BB28_RS01295	tRNA-Ser	3.01569	3.95429e-09	345.621	161	199	310	538	643	5235.24	692.33	sig
BB28_RS19790	BB28_RS19790	hypothetical protein	3.01277	5.86058e-12	332.409	405	262	287	411	311	19.7	1.99	sig
BB28_RS23595	BB28_RS23595	DNA starvation/stationary phase protection protein	2.99903	4.48337e-08	448.493	748	278	302	516	474	14.49	1.2	sig
BB28_RS17275	BB28_RS17275	acetyl-CoA C-acyltransferase	2.99433	1.94272e-13	308.257	422	266	253	338	277	15.22	1.31	sig
BB28_RS19605	BB28_RS19605	Rho termination factor	2.98994	3.91991e-11	331.945	432	214	243	445	361	76.52	9.71	sig
BB28_RS17645	BB28_RS17645	sirohydrochlorin chelatase	2.98496	2.62621e-40	137.455	181	183	139	99	98	184.34	24.33	sig
BB28_RS12060	BB28_RS12060	DUF4242 domain-containing protein	2.9769	1.96868e-07	415.861	228	234	365	638	740	138.35	18.29	sig
BB28_RS08005	BB28_RS08005	hypothetical protein	2.97369	8.57456e-18	241.481	257	236	233	266	217	29.96	3.5	sig
BB28_RS12065	BB28_RS12065	acyl-CoA dehydrogenase	2.97109	9.55574e-08	397.197	192	219	346	629	746	115.56	15.18	sig
BB28_RS03415	BB28_RS03415	triacylglycerol lipase	2.97085	1.08974e-31	162.945	196	225	167	126	114	37.77	4.57	sig
BB28_RS24115	BB28_RS24115	sensor domain-containing protein	2.96522	6.18213e-14	290.324	386	238	225	347	272	32.51	3.9	sig
BB28_RS22210	BB28_RS22210	ArsR family transcriptional regulator	2.96088	7.18505e-17	238.467	249	194	223	283	248	161.43	21.35	sig
BB28_RS20640	BB28_RS20640	amino acid permease	2.95277	9.95574e-08	445.031	434	311	369	519	626	12.13	1	sig
BB28_RS01905	BB28_RS01905	class I SAM-dependent methyltransferase	2.94993	5.38603e-06	554.906	492	370	517	715	723	25.14	3.01	sig
BB28_RS00430	BB28_RS00430	alkaline phosphatase	2.94681	1.99475e-41	135.39	156	193	153	87	102	247.25	33.72	sig
BB28_RS16845	BB28_RS16845	nitroreductase family deazaflavin-dependent oxidoreductase	2.93897	1.99083e-29	168.621	204	195	164	140	145	159.55	21.54	sig
BB28_RS24740	BB28_RS24740	hypothetical protein	2.93863	3.86331e-05	602.62	810	310	463	849	677	28.51	3.39	sig
BB28_RS01670	BB28_RS01670	transcriptional repressor	2.93725	3.13787e-23	187.777	166	196	202	194	182	1357.77	190.42	sig
BB28_RS17590	BB28_RS17590	WhiB family transcriptional regulator	2.93721	7.01081e-18	229.171	180	198	248	276	251	825.31	114.89	sig
BB28_RS19615	BB28_RS19615	DNA starvation/stationary phase protection protein	2.93543	2.01992e-11	337.627	360	241	303	443	358	48.29	6.17	sig
BB28_RS22585	BB28_RS22585	ABC transporter permease	2.93537	1.29591e-10	382.112	545	296	317	422	355	14.36	1.4	sig
BB28_RS09730	BB28_RS09730	3-methyl-2-oxobutanoate hydroxymethyltransferase	2.92909	6.68129e-36	144.542	147	184	159	115	123	2872.3	403.23	sig
BB28_RS13665	BB28_RS13665	MspA protein	2.92401	1.77411e-19	208.391	153	188	220	255	234	738.6	102.85	sig
BB28_RS10945	BB28_RS10945	WXG100 family type VII secretion target	2.92114	1.61767e-31	155.245	158	189	168	129	136	2061.55	290.94	sig
BB28_RS16870	BB28_RS16870	DUF3349 domain-containing protein	2.91884	1.16078e-34	150.483	172	191	155	116	125	1031.85	146.07	sig
BB28_RS16130	BB28_RS16130	hypothetical protein	2.91704	6.92616e-19	231.102	289	215	196	246	215	67.33	8.89	sig
BB28_RS14250	BB28_RS14250	aldehyde dehydrogenase	2.91111	1.00859e-20	218.769	250	244	209	205	189	29.15	3.53	sig
BB28_RS14550	BB28_RS14550	TetR/AcrR family transcriptional regulator	2.9021	3.5967e-12	286.9	189	208	267	344	468	254.86	35.68	sig
BB28_RS12070	BB28_RS12070	nitrate ABC transporter ATP-binding protein	2.90011	3.97195e-10	333.926	227	230	295	433	536	101.21	13.95	sig
BB28_RS15250	BB28_RS15250	TetR/AcrR family transcriptional regulator	2.89638	3.07029e-20	217.697	208	213	221	235	212	164.24	23.01	sig
BB28_RS04090	BB28_RS04090	NAD(P)/FAD-dependent oxidoreductase	2.89291	8.6782e-16	288.581	359	287	266	302	236	16.41	1.76	sig
BB28_RS01375	BB28_RS01375	SRPBCC family protein	2.88647	0.000339051	849.026	1227	635	762	818	856	4.2	0.1	sig
BB28_RS01175	BB28_RS01175	glucose-methanol-choline oxidoreductase	2.87929	1.26876e-38	147.396	169	200	161	103	115	258.8	37.08	sig
BB28_RS09385	BB28_RS09385	acyl-CoA dehydrogenase	2.87723	2.42305e-21	211.603	199	218	234	208	200	109.91	15.38	sig
BB28_RS23495	BB28_RS23495	oxidoreductase	2.87402	2.65353e-34	157.43	159	201	186	119	130	308.86	44.43	sig
BB28_RS22330	BB28_RS22330	membrane protein	2.87188	5.40212e-12	345.527	350	284	348	416	336	33.29	4.33	sig
BB28_RS11130	BB28_RS11130	amino acid permease	2.86943	3.10348e-13	313.429	306	289	314	366	295	22.09	2.71	sig
BB28_RS07855	BB28_RS07855	hypothetical protein	2.86649	3.08615e-07	464.843	781	252	272	605	524	34.45	4.52	sig
BB28_RS01380	BB28_RS01380	long-chain fatty acid--CoA ligase	2.86202	1.21332e-06	710.08	1047	706	720	569	558	3.26	0.12	sig
BB28_RS04315	BB28_RS04315	hypothetical protein	2.85632	5.99982e-38	148.209	168	205	151	109	118	290.37	42.43	sig
BB28_RS17650	BB28_RS17650	uroporphyrinogen-III synthase	2.85348	5.84521e-39	147.484	173	206	150	104	116	306.48	44.85	sig
BB28_RS04125	BB28_RS04125	citrate synthase 2	2.84256	1.15137e-34	158.482	167	207	174	120	132	708.51	105.22	sig
BB28_RS07470	BB28_RS07470	hypothetical protein	2.83964	1.09431e-16	255.016	220	242	262	294	260	54.36	7.59	sig
BB28_RS11135	BB28_RS11135	HNH endonuclease	2.8369	1.27171e-22	214.852	245	247	226	195	167	36.56	4.91	sig
BB28_RS12160	BB28_RS12160	hypothetical protein	2.83495	4.33256e-25	190.542	202	211	204	174	164	235.76	34.71	sig
BB28_RS22125	BB28_RS22125	peroxiredoxin	2.81564	5.51539e-26	176.864	163	197	194	160	172	12859.8	1950.33	sig
BB28_RS07070	BB28_RS07070	16S ribosomal RNA	2.81495	1.84602e-05	583.049	179	282	521	1144	1150	1442.36	212.11	sig
BB28_RS17545	BB28_RS17545	tRNA-Met	2.81375	2.11068e-09	360.651	197	240	331	506	612	3502.47	534.31	sig
BB28_RS01060	BB28_RS01060	class I SAM-dependent methyltransferase	2.81183	2.65198e-08	401.896	312	260	351	526	614	45.12	6.19	sig
BB28_RS12235	BB28_RS12235	hypothetical protein	2.80474	3.49383e-05	606.422	482	360	546	842	889	89.35	13.49	sig
BB28_RS04955	BB28_RS04955	DUF2236 domain-containing protein	2.80115	1.864e-12	322.553	290	270	316	406	339	38.41	5.38	sig
BB28_RS00910	BB28_RS00910	hypothetical protein	2.79948	1.13088e-14	268.069	225	220	261	339	305	202.51	30.42	sig
BB28_RS24585	BB28_RS24585	hypothetical protein	2.79755	3.86241e-07	474.807	623	281	347	652	532	27.24	3.52	sig
BB28_RS19640	BB28_RS19640	type 1 glutamine amidotransferase	2.79596	4.2462e-12	341.438	450	265	273	404	334	34.35	4.71	sig
BB28_RS19870	BB28_RS19870	DUF385 domain-containing protein	2.79334	1.64794e-23	207.976	264	224	197	192	169	113.55	16.95	sig
BB28_RS20655	BB28_RS20655	urea amidolyase	2.79331	8.52488e-21	242.323	295	297	251	206	175	16.54	1.99	sig
BB28_RS12165	BB28_RS12165	MFS transporter	2.79122	1.35833e-14	293.401	259	269	309	346	288	44.14	6.26	sig
BB28_RS06975	BB28_RS06975	hypothetical protein	2.78819	1.76045e-23	197.36	178	212	213	187	198	2344.7	362.41	sig
BB28_RS19895	BB28_RS19895	hypothetical protein	2.78334	2.22376e-25	194.625	230	222	195	172	159	112.61	16.85	sig
BB28_RS20665	BB28_RS20665	isocitrate lyase	2.78048	1.72644e-16	251.629	176	228	269	311	286	1942.08	303.13	sig
BB28_RS08500	BB28_RS08500	FAD-binding monooxygenase	2.77916	3.67278e-24	194.818	182	216	217	180	181	407.82	62.93	sig
BB28_RS15580	BB28_RS15580	HNH endonuclease	2.77246	9.95592e-16	286.944	321	280	275	305	256	24.23	3.27	sig
BB28_RS05055	BB28_RS05055	dihydrodipicolinate reductase	2.75998	3.10865e-17	262.523	279	257	257	284	237	40.15	5.76	sig
BB28_RS23760	BB28_RS23760	cupin	2.75807	6.67061e-11	327.422	205	243	306	403	529	264	41.4	sig
BB28_RS20895	BB28_RS20895	hypothetical protein	2.7499	4.43346e-22	215.296	238	231	211	201	197	128.53	19.91	sig
BB28_RS04180	BB28_RS04180	DJ-1/PfpI family protein	2.74488	2.19387e-17	262.828	310	253	246	268	240	48.76	7.19	sig
BB28_RS21050	BB28_RS21050	3-ketosteroid-9-alpha-hydroxylase subunit A	2.74054	9.50541e-45	147.161	185	217	157	93	103	302.05	47.83	sig
BB28_RS11930	BB28_RS11930	molybdopterin oxidoreductase	2.73824	1.17287e-28	200.199	206	295	238	143	140	18.72	2.47	sig
BB28_RS19950	BB28_RS19950	cupin domain-containing protein	2.73492	1.09421e-11	345.286	426	259	276	425	359	42.55	6.22	sig
BB28_RS13670	BB28_RS13670	hypothetical protein	2.73438	4.7913e-12	301.764	190	229	288	353	492	456.85	72.25	sig
BB28_RS00920	BB28_RS00920	hypothetical protein	2.72935	0.000162819	662.17	328	342	579	1178	1134	236.2	36.98	sig
BB28_RS09695	BB28_RS09695	hypothetical protein	2.72327	3.69662e-05	676.825	1076	459	490	741	702	7.23	0.45	sig
BB28_RS17485	BB28_RS17485	XRE family transcriptional regulator	2.7202	1.109e-16	272.871	351	237	240	287	257	109.54	17.24	sig
BB28_RS00260	BB28_RS00260	WXG100 family type VII secretion target	2.72003	5.85873e-15	279.243	254	239	277	332	299	221.48	35.32	sig
BB28_RS20605	BB28_RS20605	hypothetical protein	2.70925	1.45703e-23	204.669	187	221	227	188	202	865.02	140.54	sig
BB28_RS04085	BB28_RS04085	short-chain dehydrogenase	2.70019	7.44248e-10	425.461	639	350	337	447	386	11.71	1.33	sig
BB28_RS19595	BB28_RS19595	tRNA-Thr	2.69155	1.13512e-08	402.455	213	274	389	562	662	4292.85	716.6	sig
BB28_RS00915	BB28_RS00915	cation transporter	2.6914	4.00402e-06	529.238	243	316	505	828	925	150.71	24.28	sig
BB28_RS16690	BB28_RS16690	branched-chain amino acid ABC transporter	2.69069	5.72422e-13	322.883	435	254	250	381	314	64.45	10.15	sig
BB28_RS18030	BB28_RS18030	alkane 1-monooxygenase	2.69027	1.84903e-40	164.85	195	232	192	102	122	226.84	37.01	sig
BB28_RS20805	BB28_RS20805	APC family permease	2.68622	7.9484e-15	318.781	377	315	318	313	275	16.55	2.15	sig
BB28_RS03490	BB28_RS03490	hypothetical protein	2.68309	3.34399e-07	517.593	703	363	421	615	523	14.68	1.83	sig
BB28_RS23510	BB28_RS23510	divalent metal cation transporter	2.68207	6.90866e-15	322.993	375	334	319	328	264	14.84	1.92	sig
BB28_RS06905	BB28_RS06905	cytochrome P450	2.67629	4.72565e-37	167.638	193	235	171	118	134	302.01	50.04	sig
BB28_RS10950	BB28_RS10950	hypothetical protein	2.67479	4.12839e-39	167.662	194	233	189	110	128	1702.53	285.07	sig
BB28_RS09395	BB28_RS09395	oxygenase	2.67039	1.46759e-06	470.35	262	273	397	712	848	39.33	5.75	sig
BB28_RS14600	BB28_RS14600	metal-dependent hydrolase	2.66893	5.79671e-20	252.088	308	263	237	239	218	42.3	6.49	sig
BB28_RS17095	BB28_RS17095	cobalamin biosynthesis protein	2.66663	3.88893e-08	471.57	438	377	461	628	471	16.63	2.26	sig
BB28_RS21715	BB28_RS21715	hypothetical protein	2.66046	1.4764e-06	525.694	827	293	357	665	580	34.08	5.29	sig
BB28_RS20285	BB28_RS20285	class I SAM-dependent methyltransferase	2.6556	4.98561e-06	642.252	1086	509	446	634	620	4.94	0.26	sig
BB28_RS07305	BB28_RS07305	TIGR03364 family FAD-dependent oxidoreductase	2.6441	1.11022e-08	480.979	512	422	480	573	426	13.92	1.86	sig
BB28_RS22285	BB28_RS22285	NDMA-dependent alcohol dehydrogenase	2.64197	5.02318e-12	335.824	261	286	330	439	378	66.14	10.88	sig
BB28_RS22580	BB28_RS22580	ABC transporter permease	2.64022	7.37285e-09	474.665	775	399	355	462	432	8.78	0.8	sig
BB28_RS05060	BB28_RS05060	TIGR03621 family F420-dependent LLM class oxidoreductase	2.63765	2.89353e-08	457.659	428	344	436	622	480	30.63	4.84	sig
BB28_RS05220	BB28_RS05220	DUF1446 domain-containing protein	2.62509	3.65872e-24	212.368	207	251	236	179	193	91.66	15.25	sig
BB28_RS21810	BB28_RS21810	MMPL family RND transporter	2.62396	1.79433e-14	335.2	332	378	362	336	273	11.96	1.5	sig
BB28_RS19865	BB28_RS19865	Clp protease	2.62161	6.95471e-12	348.362	352	277	324	414	383	50.82	8.27	sig
BB28_RS22220	BB28_RS22220	short-chain dehydrogenase	2.61628	1.31945e-07	476.825	553	322	393	633	517	19.63	2.73	sig
BB28_RS07850	BB28_RS07850	hypothetical protein	2.61477	1.3223e-09	430.276	458	352	408	535	409	21.22	3.23	sig
BB28_RS09140	BB28_RS09140	LysR family transcriptional regulator	2.6091	4.61196e-32	184.833	218	245	191	133	149	174.1	29.99	sig
BB28_RS24450	BB28_RS24450	hypothetical protein	2.60725	0.00180095	791.857	1219	452	469	1027	950	7.44	0.52	sig
BB28_RS17665	BB28_RS17665	NarK/NasA family nitrate transporter	2.60466	3.01732e-18	267.291	256	285	293	259	245	45.5	7.46	sig
BB28_RS01405	BB28_RS01405	transposase	2.60149	3.85182e-11	396.281	520	364	335	413	362	12.06	1.48	sig
BB28_RS05330	BB28_RS05330	sulfite exporter TauE/SafE family protein	2.59334	2.76577e-06	558.564	574	405	493	774	579	16.53	2.31	sig
BB28_RS09325	BB28_RS09325	hemophore-related protein	2.59068	4.62372e-07	485.671	393	317	428	627	720	70.09	12.15	sig
BB28_RS17105	BB28_RS17105	acyl-CoA synthetase	2.58832	4.30809e-28	198.064	219	255	215	151	160	109.35	18.87	sig
BB28_RS04985	BB28_RS04985	MarR family transcriptional regulator	2.58713	1.20979e-30	190.446	226	246	203	138	151	313.22	55.12	sig
BB28_RS01825	BB28_RS01825	dehydratase	2.582	5.94454e-28	196.972	212	249	216	153	163	233.19	41.13	sig
BB28_RS07245	BB28_RS07245	tRNA-Leu	2.57882	5.77169e-08	434.612	342	292	376	565	650	551.25	100.32	sig
BB28_RS12075	BB28_RS12075	ABC transporter substrate-binding protein	2.57185	2.62158e-07	459.325	269	301	426	636	759	64.88	11.12	sig
BB28_RS04095	BB28_RS04095	sugar translocase	2.56532	7.32239e-09	484.012	578	433	452	552	416	10.6	1.31	sig
BB28_RS06685	BB28_RS06685	hypothetical protein	2.5649	4.85142e-32	186.131	203	248	206	135	150	604.19	108.96	sig
BB28_RS15375	BB28_RS15375	NAD(P)/FAD-dependent oxidoreductase	2.55922	1.80523e-29	196.14	223	256	212	145	156	110.04	19.42	sig
BB28_RS06900	BB28_RS06900	hypothetical protein	2.55739	2.39839e-25	208.47	215	250	224	171	187	632.2	114.53	sig
BB28_RS12080	BB28_RS12080	ABC transporter permease	2.55577	1.15037e-07	461.334	344	325	423	590	674	59.05	10.2	sig
BB28_RS11720	BB28_RS11720	oxidoreductase	2.54534	1.68786e-18	260.237	255	283	255	265	244	67.77	11.86	sig
BB28_RS01505	BB28_RS01505	SRPBCC family protein	2.54305	1.17415e-26	206.883	217	258	230	163	174	681.41	124.95	sig
BB28_RS03295	BB28_RS03295	DUF2334 domain-containing protein	2.53166	3.97649e-20	247.543	216	272	271	240	241	610.64	112.64	sig
BB28_RS14555	BB28_RS14555	MFS transporter	2.51687	2.32905e-10	365.03	235	291	352	423	567	179.3	33.11	sig
BB28_RS22225	BB28_RS22225	4-oxalocrotonate tautomerase	2.50781	1.72661e-08	462.128	694	337	320	539	470	22.32	3.66	sig
BB28_RS00710	BB28_RS00710	MspA protein	2.50735	0.000790571	854.548	737	682	840	1045	998	12.31	1.81	sig
BB28_RS16715	BB28_RS16715	TetR/AcrR family transcriptional regulator	2.50089	2.67043e-15	305.046	338	279	291	319	300	67.23	12.07	sig
BB28_RS12835	BB28_RS12835	hypothetical protein	2.50037	3.94406e-13	349.527	427	327	311	370	319	26.49	4.48	sig
BB28_RS20900	BB28_RS20900	PE-PPE domain-containing protein	2.49797	2.54134e-12	395.755	475	417	373	391	330	11.45	1.63	sig
BB28_RS00325	BB28_RS00325	GntR family transcriptional regulator	2.49635	4.11604e-18	266.381	229	276	292	269	268	494.07	93.37	sig
BB28_RS20645	BB28_RS20645	urea carboxylase	2.49506	2.49103e-09	449.733	599	366	380	477	445	14.57	2.13	sig
BB28_RS02200	BB28_RS02200	nitroreductase family deazaflavin-dependent oxidoreductase	2.49503	1.07783e-09	417.911	536	308	338	509	423	35.37	6.18	sig
BB28_RS07325	BB28_RS07325	2-aminoethylphosphonate ABC transporter permease subunit	2.49238	1.07968e-09	455.761	644	421	367	464	406	11.57	1.69	sig
BB28_RS19480	BB28_RS19480	glycerol-3-phosphate dehydrogenase/oxidase	2.49074	2.08984e-31	198.495	231	275	214	137	152	101.9	18.82	sig
BB28_RS12325	BB28_RS12325	flavin reductase family protein	2.48886	0.00103558	906.02	1322	694	748	908	919	3.57	0.19	sig
BB28_RS20590	BB28_RS20590	resuscitation-promoting factor RpfA	2.48748	1.9687e-16	278.481	232	264	300	293	307	345.47	65.13	sig
BB28_RS01675	BB28_RS01675	catalase	2.48737	1.82472e-24	219.769	210	271	228	193	201	962.09	184.11	sig
BB28_RS09500	BB28_RS09500	hypothetical protein	2.47405	1.64237e-06	575.394	693	414	506	710	582	27.44	4.79	sig
BB28_RS21015	BB28_RS21015	DNA-binding protein	2.47122	2.05436e-16	308.515	437	320	247	285	270	25.78	4.42	sig
BB28_RS01470	BB28_RS01470	SAM-dependent methyltransferase	2.46408	2.76693e-50	173.181	211	268	185	108	119	462.45	89.16	sig
BB28_RS09690	BB28_RS09690	MoxR family ATPase	2.45918	1.47935e-06	596.312	723	483	537	700	557	9.49	1.27	sig
BB28_RS23870	BB28_RS23870	hypothetical protein	2.45917	7.25854e-12	369.314	362	324	353	435	377	48.08	8.82	sig
BB28_RS23795	BB28_RS23795	hypothetical protein	2.45714	3.10229e-22	233.36	221	267	254	198	230	778.33	150.45	sig
BB28_RS15370	BB28_RS15370	hypothetical protein	2.45402	2.76778e-17	280.113	248	294	296	288	276	125.47	24.1	sig
BB28_RS00505	BB28_RS00505	NAD(P)/FAD-dependent oxidoreductase	2.44297	9.70871e-17	282.712	224	290	301	309	294	692.03	136.57	sig
BB28_RS23930	BB28_RS23930	G/U mismatch-specific DNA glycosylase	2.43982	1.92959e-14	323.544	385	300	280	348	310	64.13	12.1	sig
BB28_RS02935	BB28_RS02935	3-ketosteroid-delta-1-dehydrogenase	2.439	2.05844e-20	259.159	258	298	278	227	238	46.07	8.46	sig
BB28_RS04175	BB28_RS04175	GlxA family transcriptional regulator	2.43287	2.54286e-16	311.793	374	314	290	303	282	34.97	6.33	sig
BB28_RS11100	BB28_RS11100	MerR family transcriptional regulator	2.43109	1.30732e-22	243.898	278	288	239	209	211	121.95	23.74	sig
BB28_RS13085	BB28_RS13085	malate:quinone oxidoreductase	2.42743	2.89098e-10	464.709	603	476	432	451	376	8.26	1.07	sig
BB28_RS12345	BB28_RS12345	hypothetical protein	2.40986	3.75867e-09	440.524	697	323	281	501	459	33.74	6.31	sig
BB28_RS14380	BB28_RS14380	tRNA-Val	2.40829	1.75524e-06	526.517	280	346	492	747	893	1380.73	277.06	sig
BB28_RS14915	BB28_RS14915	DUF4192 domain-containing protein	2.4056	4.22069e-08	509.885	510	442	485	624	497	19.73	3.54	sig
BB28_RS13725	BB28_RS13725	TetR/AcrR family transcriptional regulator	2.40257	3.28598e-13	350.658	484	319	268	372	328	40.47	7.64	sig
BB28_RS11405	BB28_RS11405	DUF2236 domain-containing protein	2.39754	5.90373e-08	488.758	416	380	475	641	554	26.79	4.82	sig
BB28_RS12170	BB28_RS12170	FMN-dependent monooxygenase	2.39646	1.12501e-09	432.288	392	374	414	541	450	23.4	4.19	sig
BB28_RS08285	BB28_RS08285	tRNA-Arg	2.37838	0.000412055	744.874	884	439	567	1051	873	67.54	13.46	sig
BB28_RS17480	BB28_RS17480	hypothetical protein	2.37781	6.84214e-22	257.708	325	303	222	228	220	66.4	13.07	sig
BB28_RS16290	BB28_RS16290	tRNA-Glu	2.36859	1.21636e-12	340.305	266	302	334	410	401	1398.95	289.65	sig
BB28_RS09305	BB28_RS09305	hypothetical protein	2.36791	1.58435e-13	322.315	239	299	341	375	368	912.39	187.92	sig
BB28_RS19300	BB28_RS19300	DUF2236 domain-containing protein	2.36721	8.57218e-20	279.692	314	326	279	250	235	40.45	7.85	sig
ssrA	ssrA	transfer-messenger RNA	2.36616	4.7128e-11	367.086	237	309	378	469	472	32994.2	6936.2	sig
BB28_RS13200	BB28_RS13200	SAM-dependent methyltransferase	2.36485	1.66618e-08	470.726	515	357	409	592	499	39.61	7.68	sig
BB28_RS04405	BB28_RS04405	TetR family transcriptional regulator	2.36002	5.82175e-17	300.797	343	305	285	292	281	82.55	16.64	sig
BB28_RS14850	BB28_RS14850	LLM class F420-dependent oxidoreductase	2.358	1.69097e-05	694.908	931	560	612	769	633	7.09	0.93	sig
BB28_RS11155	BB28_RS11155	TetR/AcrR family transcriptional regulator	2.35335	2.573e-13	350.702	380	328	339	371	337	61.1	12.22	sig
BB28_RS00330	BB28_RS00330	MFS transporter	2.35074	1.64514e-09	411.864	268	343	417	465	605	187.33	39.11	sig
BB28_RS10610	BB28_RS10610	maleylpyruvate isomerase family mycothiol-dependent enzyme	2.34541	8.23236e-08	512.748	648	406	413	604	516	20.38	3.79	sig
BB28_RS01595	BB28_RS01595	hypothetical protein	2.34456	5.64183e-09	497.812	555	472	467	560	441	12.8	2.24	sig
BB28_RS21085	BB28_RS21085	sulfate adenylyltransferase subunit CysD	2.33824	7.37157e-16	327.65	384	340	313	314	291	38.79	7.66	sig
BB28_RS12360	BB28_RS12360	hemophore-related protein	2.33512	5.4289e-07	540.055	805	381	382	613	576	24.02	4.58	sig
BB28_RS04850	BB28_RS04850	MspA protein	2.32956	4.19937e-08	502.922	551	410	453	599	513	22.9	4.36	sig
BB28_RS17240	BB28_RS17240	tRNA-Ala	2.32918	1.50452e-08	436.397	292	331	411	534	665	1193.15	254.08	sig
BB28_RS20315	BB28_RS20315	NAD(P)/FAD-dependent oxidoreductase	2.32406	2.66459e-16	320.083	331	347	328	306	290	34.07	6.75	sig
BB28_RS14925	BB28_RS14925	alanine racemase	2.32393	2.85694e-06	638.814	826	539	570	699	581	7.05	0.91	sig
BB28_RS11150	BB28_RS11150	monooxygenase	2.3218	7.12817e-09	516.656	575	498	515	561	440	10.69	1.8	sig
BB28_RS08390	BB28_RS08390	tRNA-Gly	2.31738	3.29419e-05	642.411	462	438	565	862	972	376.16	80.73	sig
BB28_RS21865	BB28_RS21865	sugar transferase	2.31024	0.00761226	1124.77	1386	987	1033	1015	1228	2.2	0.12	sig
BB28_RS14450	BB28_RS14450	GntR family transcriptional regulator	2.30199	7.87172e-16	324.956	370	329	304	321	303	57.61	11.86	sig
BB28_RS02245	BB28_RS02245	tRNA-Thr	2.30134	2.95456e-06	557.975	410	389	501	725	831	472.14	102.17	sig
BB28_RS17045	BB28_RS17045	cytochrome P450	2.29829	8.26616e-42	200.709	242	304	219	122	144	161.37	34.54	sig
BB28_RS08190	BB28_RS08190	hypothetical protein	2.29741	0.00738291	1008.8	1343	680	838	1228	1030	6.8	0.73	sig
BB28_RS13835	BB28_RS13835	class I SAM-dependent methyltransferase	2.29447	9.52695e-29	229.69	265	306	252	157	185	205.27	44.16	sig
BB28_RS10250	BB28_RS10250	tRNA-Leu	2.29125	1.93295e-07	498.052	333	376	471	608	761	1296.42	289.11	sig
BB28_RS06470	BB28_RS06470	glucosyl-3-phosphoglycerate synthase	2.28947	6.36862e-29	225.723	240	307	256	162	179	527.63	115.11	sig
BB28_RS15475	BB28_RS15475	membrane protein	2.28797	2.1395e-13	357.337	300	349	407	368	367	564.15	123.31	sig
BB28_RS14405	BB28_RS14405	XshC-Cox1 family protein	2.28515	2.2458e-19	294.174	322	339	305	258	252	58.7	12.34	sig
BB28_RS09390	BB28_RS09390	lipid-transfer protein	2.27645	8.10163e-26	239.651	253	312	258	181	205	192.35	42.04	sig
BB28_RS21825	BB28_RS21825	tRNA-Gly	2.27334	2.9046e-06	572.242	305	416	543	783	928	1930.78	425	sig
ffs	ffs		2.27284	4.28972e-06	591.366	329	437	559	795	943	2396.36	541.74	sig
BB28_RS00925	BB28_RS00925	alpha/beta hydrolase	2.26539	6.01677e-05	705	528	527	681	879	966	31.38	6.55	sig
BB28_RS03860	BB28_RS03860	alpha/beta hydrolase	2.2649	3.53234e-25	247.164	270	318	264	186	209	131.83	28.74	sig
BB28_RS04555	BB28_RS04555	tRNA-Arg	2.26157	2.51832e-07	524.098	521	387	470	690	577	250.95	55.57	sig
BB28_RS05020	BB28_RS05020	diiron oxygenase	2.26108	2.28578e-13	361.914	414	356	340	361	341	37.47	7.77	sig
BB28_RS11990	BB28_RS11990	DUF4345 domain-containing protein	2.25577	6.68051e-05	704.001	808	489	619	868	772	19.07	3.69	sig
BB28_RS07320	BB28_RS07320	ABC transporter ATP-binding protein	2.25497	5.8898e-10	457.884	534	440	405	486	430	14.67	2.72	sig
BB28_RS21900	BB28_RS21900	NAD(P)-dependent oxidoreductase	2.25385	3.43883e-21	271.244	276	321	297	222	246	152.31	33.52	sig
BB28_RS16825	BB28_RS16825	hypothetical protein	2.25347	1.81591e-10	422.966	580	354	326	450	427	37.73	7.84	sig
BB28_RS05085	BB28_RS05085	hypothetical protein	2.2523	5.00899e-09	469.969	476	386	445	567	485	49.73	10.72	sig
BB28_RS21410	BB28_RS21410	membrane protein	2.25064	4.95371e-18	326.54	320	424	366	270	266	18.12	3.57	sig
BB28_RS18195	BB28_RS18195	class I SAM-dependent methyltransferase	2.24311	3.46711e-07	549.91	577	446	488	688	566	21.73	4.38	sig
BB28_RS05720	BB28_RS05720	cysteine dioxygenase	2.23003	7.45394e-13	357.715	267	336	387	401	408	388.46	87.4	sig
BB28_RS14390	BB28_RS14390	hypothetical protein	2.22805	3.84521e-10	443.314	464	373	427	504	454	129.19	28.96	sig
BB28_RS02620	BB28_RS02620	ferredoxin reductase	2.22773	4.44835e-06	564.193	241	345	522	878	1036	2504.67	558.83	sig
BB28_RS03165	BB28_RS03165	HNH endonuclease	2.22713	2.56824e-11	403.876	431	361	360	457	415	93.96	21.06	sig
BB28_RS15135	BB28_RS15135	XRE family transcriptional regulator	2.22362	1.39803e-22	269.465	299	332	270	229	225	302.49	68.94	sig
BB28_RS24815	BB28_RS24815	WhiB family transcriptional regulator	2.22289	0.000987018	827.401	1130	535	601	1042	917	10.66	1.94	sig
BB28_RS23650	BB28_RS23650	transcriptional regulator	2.22197	2.07989e-08	466.089	294	382	455	548	703	1007.43	232.51	sig
BB28_RS09240	BB28_RS09240	endonuclease	2.22167	2.02854e-20	289.096	337	341	283	242	250	84.57	18.8	sig
BB28_RS16875	BB28_RS16875	class 1b ribonucleoside-diphosphate reductase subunit beta	2.22021	1.01232e-22	265.413	252	330	307	216	231	1197.07	275.26	sig
BB28_RS08160	BB28_RS08160	DUF732 domain-containing protein	2.21946	4.50617e-38	214.327	246	313	235	147	153	3491.57	802.76	sig
BB28_RS12230	BB28_RS12230	adenylyltransferase	2.21867	4.06325e-28	245.825	302	335	244	183	184	116.68	26.28	sig
BB28_RS23375	BB28_RS23375	copper chaperone	2.21847	0.000267942	765.839	1023	477	606	948	849	21.35	4.3	sig
BB28_RS13655	BB28_RS13655	hypothetical protein	2.2176	2.8409e-21	276.278	260	333	312	230	253	671.96	153.99	sig
BB28_RS01420	BB28_RS01420	2,3-dihydro-2,3-dihydroxybenzoate dehydrogenase	2.21507	1.0499e-05	676.296	989	528	540	739	634	7.24	1.08	sig
BB28_RS05080	BB28_RS05080	VOC family protein	2.21081	9.99324e-08	529.899	609	420	459	635	543	30.77	6.62	sig
BB28_RS03710	BB28_RS03710	hypothetical protein	2.20689	5.4847e-06	605.016	658	427	530	786	656	43.43	9.68	sig
BB28_RS12660	BB28_RS12660	TetR/AcrR family transcriptional regulator	2.19659	1.67285e-10	441.083	382	409	477	484	458	108.79	24.83	sig
BB28_RS00155	BB28_RS00155	SAM-dependent methyltransferase	2.19141	7.82703e-15	337.869	275	362	375	337	345	456.22	106.74	sig
BB28_RS07315	BB28_RS07315	2-aminoethylphosphonate ABC transporter substrate-binding protein	2.17866	8.44523e-09	516.624	558	478	503	572	476	17.13	3.59	sig
BB28_RS21605	BB28_RS21605	hypothetical protein	2.17155	4.28488e-13	371.582	326	368	392	385	389	243.99	57.67	sig
BB28_RS11725	BB28_RS11725	N-acetyltransferase	2.16765	8.60876e-13	395.683	527	411	323	378	354	25.34	5.49	sig
BB28_RS04895	BB28_RS04895	DoxX family protein	2.14914	2.27188e-05	673.399	792	494	563	848	704	18.82	4.12	sig
BB28_RS14945	BB28_RS14945	alpha/beta hydrolase	2.14838	2.94585e-29	249.404	284	351	274	170	190	198.37	47.48	sig
BB28_RS14445	BB28_RS14445	xanthine permease	2.14423	1.86893e-25	274.723	316	383	289	197	210	45.43	10.43	sig
BB28_RS10340	BB28_RS10340	hypothetical protein	2.14328	0.00937576	1022.27	1377	701	785	1236	1096	4.49	0.46	sig
BB28_RS14455	BB28_RS14455	Asp/Glu racemase	2.14152	8.26339e-13	387.398	415	384	368	400	371	58.92	13.72	sig
BB28_RS09475	BB28_RS09475	tRNA-Val	2.13863	4.03834e-08	486.239	349	397	451	563	712	1160.16	281.54	sig
BB28_RS12100	BB28_RS12100	ribonuclease	2.13811	1.3916e-15	350.198	412	365	327	331	320	119.99	28.7	sig
BB28_RS21405	BB28_RS21405	dioxygenase	2.13811	5.9528e-17	325.799	311	375	342	300	304	73.26	17.27	sig
BB28_RS16565	BB28_RS16565	MarR family transcriptional regulator	2.13799	3.81286e-13	393.651	443	407	391	373	357	39.9	9.19	sig
BB28_RS07715	BB28_RS07715	phage major capsid protein	2.13557	0.00528429	1152.26	1529	1086	1070	1152	962	1.73	0.08	sig
BB28_RS22860	BB28_RS22860	GntR family transcriptional regulator	2.13477	1.02774e-12	393.55	446	391	370	388	375	50.57	11.77	sig
BB28_RS21665	BB28_RS21665	disulfide bond formation protein	2.13234	1.92146e-07	561.171	735	481	447	606	559	14.45	3.05	sig
BB28_RS02120	BB28_RS02120	helicase	2.13219	2.44447e-12	407.381	447	425	379	408	380	30.15	6.79	sig
BB28_RS03645	BB28_RS03645	alpha/beta hydrolase	2.12862	7.17906e-36	231.561	274	348	249	154	161	605.93	147.91	sig
BB28_RS01415	BB28_RS01415	phospho-2-dehydro-3-deoxyheptonate aldolase	2.12681	7.16996e-05	831.937	954	757	860	884	716	5.2	0.77	sig
BB28_RS14285	BB28_RS14285	class II aldolase/adducin family protein	2.1219	2.99355e-18	308.044	288	358	329	272	297	242.07	58.71	sig
BB28_RS05950	BB28_RS05950	hypothetical protein	2.12136	3.20735e-22	286.319	327	353	286	236	239	276.43	67.43	sig
BB28_RS16840	BB28_RS16840	TetR/AcrR family transcriptional regulator	2.11824	6.84282e-07	542.302	319	402	523	680	875	279.29	67.55	sig
BB28_RS17955	BB28_RS17955	ribosomal subunit interface protein	2.11504	5.09985e-27	261.722	273	355	294	190	213	1649.85	406.94	sig
BB28_RS19625	BB28_RS19625	PIG-L domain-containing protein	2.11466	1.25618e-06	599.399	664	491	539	718	599	17.43	3.87	sig
BB28_RS09065	BB28_RS09065	hypothetical protein	2.11383	2.378e-08	512.885	716	436	361	564	522	29.44	6.79	sig
BB28_RS21905	BB28_RS21905	acyl-CoA dehydrogenase	2.1125	1.04063e-31	247.047	277	371	284	156	178	115.36	27.99	sig
BB28_RS22120	BB28_RS22120	alkyl hydroperoxide reductase	2.11237	7.33629e-14	349.87	271	359	371	365	390	6899.32	1701.48	sig
BB28_RS11705	BB28_RS11705	SRPBCC family protein	2.11157	2.03423e-23	287.924	335	369	298	226	226	224.3	55.11	sig
BB28_RS21970	BB28_RS21970	short-chain dehydrogenase	2.10823	0.00312571	1116.48	1460	1075	1104	1055	922	2.01	0.13	sig
BB28_RS20320	BB28_RS20320	metal-dependent hydrolase	2.10688	2.30487e-15	352.608	371	390	343	330	331	72.84	17.54	sig
BB28_RS14905	BB28_RS14905	RNA polymerase sigma factor SigB	2.10664	1.22698e-13	365.764	281	392	398	374	391	2520.38	629.07	sig
BB28_RS14415	BB28_RS14415	FAD-binding molybdopterin dehydrogenase	2.10618	5.42613e-13	388.513	404	400	384	382	373	57.05	13.54	sig
BB28_RS03155	BB28_RS03155	DUF202 domain-containing protein	2.10572	5.61862e-08	517.499	589	413	441	609	551	50.41	11.87	sig
BB28_RS12760	BB28_RS12760	hypothetical protein	2.10045	1.96289e-19	306.619	286	372	345	249	289	897.13	223.02	sig
BB28_RS18595	BB28_RS18595	DNA polymerase Y family protein	2.08992	6.14827e-12	435.374	455	471	439	421	393	20.04	4.51	sig
BB28_RS23210	BB28_RS23210	hypothetical protein	2.08479	0.000481419	795.474	1093	518	574	974	902	12.87	2.7	sig
BB28_RS23670	BB28_RS23670	esterase	2.08254	1.31975e-13	380.329	317	408	434	363	385	238.77	59.81	sig
BB28_RS05275	BB28_RS05275	FmdB family transcriptional regulator	2.08156	7.34212e-39	237.946	282	367	265	152	158	1391.62	352.21	sig
BB28_RS03535	BB28_RS03535	phosphate ABC transporter permease subunit PstC	2.07817	8.81718e-20	311.39	304	388	350	247	278	233.96	58.88	sig
BB28_RS02535	BB28_RS02535	iron transporter	2.07348	6.5957e-10	457.015	363	412	482	524	515	73.43	18.09	sig
BB28_RS04395	BB28_RS04395	MMPL family transporter	2.0681	8.12052e-29	269.198	297	404	308	173	196	56.9	13.99	sig
BB28_RS06885	BB28_RS06885	acyl-CoA dehydrogenase	2.06501	1.8832e-05	639.328	315	423	616	912	1095	124.98	31.26	sig
BB28_RS19250	BB28_RS19250	mycofactocin precursor	2.06445	1.97492e-13	375.008	347	379	383	369	398	1141.56	289.98	sig
BB28_RS04655	BB28_RS04655	hypothetical protein	2.06398	0.000543773	862.85	967	650	776	1072	881	13.76	3.04	sig
BB28_RS14560	BB28_RS14560	acetyltransferase	2.06385	9.72982e-19	327.806	354	394	333	278	287	204.67	51.92	sig
BB28_RS01475	BB28_RS01475	FAD-binding oxidoreductase	2.06316	9.54105e-18	325.609	287	396	358	286	308	761.31	194.69	sig
BB28_RS01085	BB28_RS01085	TQXA domain-containing protein	2.06203	6.46234e-07	538.54	291	398	520	691	896	205.15	51.36	sig
BB28_RS18580	BB28_RS18580	short chain dehydrogenase	2.06126	7.89387e-14	396.466	387	463	429	360	349	28.83	6.9	sig
BB28_RS13250	BB28_RS13250	hypothetical protein	2.05214	9.11942e-12	411.153	402	395	390	427	443	145.33	36.63	sig
BB28_RS21575	BB28_RS21575	ABC transporter permease	2.04801	5.00531e-06	640.863	592	525	625	806	673	17.88	4.14	sig
BB28_RS04845	BB28_RS04845	MspA protein	2.04634	6.33781e-06	663.008	691	547	636	793	660	17.93	4.24	sig
BB28_RS20560	BB28_RS20560	hypothetical protein	2.04626	1.10238e-09	472.467	547	428	400	511	484	48.22	11.81	sig
BB28_RS02755	BB28_RS02755	acetamidase/formamidase family protein	2.04547	6.0127e-10	470.737	390	448	496	523	503	50.24	12.53	sig
BB28_RS02140	BB28_RS02140	DUF4244 domain-containing protein	2.04442	0.00560859	967.624	1239	641	752	1203	1083	9.54	2.08	sig
BB28_RS23175	BB28_RS23175	NADH:flavin oxidoreductase	2.04321	2.63776e-16	360.89	365	429	386	307	324	64.32	16.13	sig
BB28_RS09105	BB28_RS09105	cupin domain-containing protein	2.04021	1.86533e-22	299.633	334	385	321	219	254	387.76	100.28	sig
BB28_RS04635	BB28_RS04635	hypothetical protein	2.03272	1.39988e-22	300.027	301	401	332	232	249	1453.21	380.36	sig
BB28_RS17600	BB28_RS17600	dienelactone hydrolase	2.03051	6.07477e-30	272.906	318	393	299	175	208	232.09	60.2	sig
BB28_RS24810	BB28_RS24810	hypothetical protein	2.02735	1.40415e-11	429.742	423	432	415	444	435	213.78	55.77	sig
BB28_RS22215	BB28_RS22215	transcriptional regulator	2.02713	2.90364e-12	416.364	409	430	412	420	411	148.84	38.83	sig
BB28_RS05940	BB28_RS05940	hypothetical protein	2.02634	0.00039038	864.257	1102	659	774	947	872	8.29	1.64	sig
BB28_RS11665	BB28_RS11665	ArsR family transcriptional regulator	2.02633	5.46583e-11	450.096	436	441	443	474	457	153.61	40.01	sig
BB28_RS05050	BB28_RS05050	histidine phosphatase family protein	2.01962	1.00056e-27	282.538	309	403	325	184	219	190.58	49.85	sig
BB28_RS19935	BB28_RS19935	inorganic phosphate transporter	2.01352	3.22795e-18	333.964	303	415	374	281	306	884.36	234.37	sig
BB28_RS23910	BB28_RS23910	hypothetical protein	2.01348	5.64571e-06	645.805	606	531	610	813	686	20.2	4.84	sig
BB28_RS02545	BB28_RS02545	iron ABC transporter permease	2.0086	6.70089e-21	331.005	389	431	344	252	258	63.79	16.48	sig
BB28_RS18895	BB28_RS18895	cutinase family protein	2.00149	1.77461e-15	372.378	330	434	424	325	356	611.68	163.22	sig
BB28_RS20970	BB28_RS20970	acyl-CoA dehydrogenase	2.0014	6.39016e-11	461.906	480	474	450	460	446	28.38	7.06	sig
